# Supplementary material for: Permeability of membranes in the liquid ordered and liquid disordered phases
Source: Nat Commun. 2019 Dec 9;10:5616. doi: 10.1038/s41467-019-13432-7 (PMC6901538; doi:10.1038/s41467-019-13432-7)
Supplement: Supplementary file 4 — Source Data [file 41467_2019_13432_MOESM4_ESM.xlsx]

## Sheet: Table 1
	Liquid Disordered, Oxygen
		Replica A	Replica B	Replica C	Replica D	Average	std				Average	Error
	K	6.48721	6.52511	6.02087	7.11539	6.51516	0.38844			K_dsord/K_ord (o2 )	1.869	0.2377
	c_m	0.0624473	0.0624668	0.0622381	0.0626314	0.0624459	0.000139666			K_dsord/K_ord ( water )	1.339	0.0016
	c_w	0.00962622	0.00957329	0.0103371	0.00880225	0.00958471	0.000543171
	N_crossings	102	123	119	122
	Liquid Disordered, Water
		Replica A	Replica B	Replica C	Replica D	Average	std
	K	0.265007	0.264997	0.265277	0.265004	0.265071	0.000118953
	c_m	7.41428	7.41499	7.42145	7.41466	7.41635	0.0029573
	c_w	27.9777	27.9815	27.9762	27.9794	27.9787	0.00196768
	N_crossings	12	13	19	25
	Liquid Ordered, Oxygen
		Replica A	Replica B	Replica C	Replica D	Average	std
	K	3.37246	3.51721	2.78674	4.75265	3.4861	0.715616
	c_m	0.0667927	0.066993	0.0657692	0.068159	0.0669285	0.00084861
	c_w	0.0198054	0.0190472	0.0236008	0.0143412	0.0191987	0.00329258
	N_crossings	67	62	78	55
	Liquid Ordered, Water
		Replica A	Replica B	Replica C	Replica D	Average	std
	K	0.198023	0.198254	0.197829	0.197875	0.197995	0.000165814
	c_m	6.07206	6.07991	6.06326	6.0689	6.07103	0.00601527
	c_w	30.6633	30.6673	30.6491	30.6704	30.6625	0.00815186
	N_crossings	3	6	1	1

## Sheet: Fig. 2
		Liquid Ordered, Water								Liquid Disordered, Water								Liquid Ordered, Oxygen								Liquid Disordered, Oxygen
		z	F_average	F_std	Replica A	Replica B	Replica C	Replica D		z	F_average	F_std	Replica A	Replica B	Replica C	Replica D		z	F_average	F_std	Replica A	Replica B	Replica C	Replica D		z	F_average	F_std	Replica A	Replica B	Replica C	Replica D
		-3.73519	0.000117237	0.000197787	0.000346202	0	0.000434931	0		-3.49784	0	6.71735e-05	1.89873e-05	0.000173043	7.09955e-05	0		-3.73519	3.05442	0.20216	3.02703	3.04419	2.82534	3.38798		-3.49784	2.98717	0.0707	2.97219	2.99248	2.89692	3.09493
		-3.67242	0.000113943	9.02651e-05	0.000226181	0.000152425	0.000316767	7.24596e-05		-3.43905	4.34953e-05	0.000122435	0	0	0.000125953	0.000298591		-3.67242	3.05376	0.199457	3.02448	3.0486	2.82569	3.38131		-3.43905	2.9912	0.0671193	2.98593	2.99099	2.90385	3.0931
		-3.60964	0.000325829	0.000212613	0.000737855	0.000290282	0.000167002	0.000420089		-3.38026	1.14405e-05	7.79742e-05	0.000209242	9.07149e-05	0	4.4611e-05		-3.60964	3.05174	0.198547	3.02228	3.04551	2.82536	3.37819		-3.38026	2.98702	0.0614705	2.98942	2.98872	2.90275	3.07661
		-3.54686	0.00087798	0.000152956	0.00115483	0.00104612	0.000857	0.00076593		-3.32148	0.000239162	6.3504e-05	0.000230682	0.000401776	0.000270232	0.000311484		-3.54686	3.05794	0.201835	3.02776	3.06205	2.82269	3.38627		-3.32148	2.9867	0.0531517	3.0098	2.97857	2.91204	3.05856
		-3.48409	0.00199529	0.000202379	0.00211634	0.0021689	0.0017363	0.00227145		-3.26269	0.000441646	0.000142843	0.000287126	0.000450097	0.000611435	0.000646288		-3.48409	3.06516	0.201354	3.03584	3.07178	2.82855	3.39135		-3.26269	2.98524	0.0559725	3.00525	2.98924	2.90152	3.05695
		-3.42131	0.0042082	0.000476562	0.00459242	0.00444156	0.00347058	0.00464018		-3.2039	0.000821415	0.000134971	0.000716383	0.00108111	0.000812739	0.000913646		-3.42131	3.0689	0.202452	3.03828	3.08458	2.82708	3.39362		-3.2039	2.98342	0.0551583	3.0126	2.98566	2.89975	3.04945
		-3.35854	0.0083322	0.000705407	0.00849172	0.00890911	0.00723509	0.00900514		-3.14512	0.00162204	0.00019098	0.00147397	0.00150377	0.0018784	0.00186173		-3.35854	3.08485	0.202568	3.05866	3.10793	2.83665	3.405		-3.14512	2.98485	0.0572947	3.02603	2.99732	2.89335	3.03941
		-3.29576	0.0146652	0.00125648	0.0149164	0.0156736	0.0126411	0.0157434		-3.08633	0.00295932	0.000214075	0.00272712	0.00290036	0.00328279	0.00313992		-3.29576	3.10883	0.206574	3.086	3.13541	2.85286	3.43325		-3.08633	2.99313	0.0608008	3.03502	3.00161	2.89768	3.0558
		-3.23298	0.0243899	0.00140579	0.0247862	0.0254403	0.0220876	0.0255599		-3.02754	0.00543135	0.000263729	0.00516683	0.00528172	0.00578595	0.00569737		-3.23298	3.13743	0.207652	3.11505	3.16592	2.87918	3.46271		-3.02754	3.01055	0.0615725	3.0414	3.01541	2.91662	3.08421
		-3.17021	0.0386427	0.00182968	0.0393776	0.0402298	0.0355972	0.0396829		-2.96875	0.00945022	0.000246126	0.00944442	0.00914652	0.00978679	0.00968139		-3.17021	3.17604	0.206508	3.15366	3.20258	2.91993	3.50021		-2.96875	3.02446	0.0599275	3.05298	3.02995	2.93295	3.09657
		-3.10743	0.0579032	0.00221035	0.0590668	0.05975	0.0541931	0.0589223		-2.90997	0.0151543	0.000332489	0.0150276	0.014764	0.0155819	0.0154779		-3.10743	3.22735	0.199203	3.21387	3.24601	2.978	3.53906		-2.90997	3.04073	0.0564109	3.06598	3.04412	2.95553	3.11048
		-3.04465	0.0832687	0.00240319	0.0845571	0.0856128	0.0793229	0.0839032		-2.85118	0.0238854	0.000119022	0.0240234	0.0237511	0.0240207	0.0240333		-3.04465	3.29112	0.1951	3.26814	3.312	3.05012	3.59809		-2.85118	3.05785	0.0590161	3.07681	3.06251	2.96999	3.13446
		-2.98188	0.115334	0.00261018	0.116192	0.118544	0.111314	0.11561		-2.79239	0.0361836	0.000166364	0.0364017	0.0360376	0.0364372	0.036161		-2.98188	3.36222	0.19724	3.33381	3.38594	3.12057	3.67352		-2.79239	3.08977	0.061471	3.11602	3.08248	3.00263	3.17243
		-2.9191	0.154841	0.00263202	0.15544	0.158388	0.150994	0.154867		-2.7336	0.0524831	0.000143757	0.052741	0.0523542	0.0526337	0.0525142		-2.9191	3.45636	0.196063	3.42424	3.48151	3.21737	3.7662		-2.7336	3.13389	0.0604562	3.16239	3.12755	3.04714	3.21324
		-2.85632	0.201427	0.00254638	0.201628	0.205242	0.198073	0.201087		-2.67482	0.0740181	0.00015402	0.074278	0.0738749	0.0741932	0.0740374		-2.85632	3.56634	0.189852	3.53343	3.59652	3.33203	3.86328		-2.67482	3.19653	0.0597655	3.22069	3.19308	3.1102	3.27582
		-2.79355	0.254238	0.00202756	0.253981	0.257467	0.251803	0.25402		-2.61603	0.101002	0.000500818	0.10185	0.101248	0.100824	0.100515		-2.79355	3.68779	0.181993	3.63764	3.72521	3.46888	3.97304		-2.61603	3.27	0.0597349	3.30591	3.27189	3.17912	3.33918
		-2.73077	0.312918	0.00137619	0.313136	0.315116	0.311361	0.312374		-2.55724	0.134306	0.000582152	0.135027	0.13488	0.134132	0.133588		-2.73077	3.79739	0.179708	3.74755	3.83769	3.57947	4.07715		-2.55724	3.35299	0.0573188	3.37713	3.34913	3.27019	3.4287
		-2.668	0.377875	0.000759054	0.37834	0.378925	0.376895	0.377652		-2.49846	0.173904	0.00101676	0.17505	0.174954	0.173455	0.172648		-2.668	3.91838	0.180494	3.86271	3.96476	3.70047	4.19814		-2.49846	3.46452	0.0548207	3.488	3.46495	3.38319	3.53448
		-2.60522	0.447929	0.00027831	0.447986	0.447842	0.447736	0.448464		-2.43967	0.220102	0.00122425	0.221892	0.220904	0.219506	0.218727		-2.60522	4.02703	0.19099	3.95511	4.07886	3.80551	4.32673		-2.43967	3.57603	0.05137	3.58617	3.57822	3.50207	3.64673
		-2.54244	0.523286	0.000960692	0.522437	0.522533	0.523701	0.524788		-2.38088	0.271891	0.00133923	0.2736	0.272961	0.271451	0.270157		-2.54244	4.10093	0.17672	4.02141	4.13719	3.90804	4.38491		-2.38088	3.68542	0.0497985	3.67904	3.68446	3.62175	3.76178
		-2.47967	0.603612	0.00166054	0.602062	0.602297	0.60424	0.606167		-2.32209	0.328698	0.00121963	0.329966	0.330026	0.328149	0.327167		-2.47967	4.11554	0.158534	4.03271	4.12165	3.96282	4.38132		-2.32209	3.7678	0.05662	3.73944	3.77802	3.70128	3.85435
		-2.41689	0.68821	0.00217704	0.686004	0.686739	0.688804	0.691616		-2.26331	0.390318	0.00072107	0.390633	0.391444	0.389997	0.389521		-2.41689	4.08673	0.13515	4.02771	4.04096	3.98004	4.32394		-2.26331	3.82198	0.0624738	3.76619	3.82533	3.77187	3.92187
		-2.35411	0.776729	0.00269192	0.773922	0.774543	0.778342	0.780437		-2.20452	0.454951	0.00058926	0.454113	0.45541	0.455615	0.454757		-2.35411	4.02023	0.109944	3.95663	3.96594	3.95971	4.21454		-2.20452	3.83612	0.0625719	3.75807	3.8495	3.8025	3.92708
		-2.29134	0.868859	0.00301208	0.864189	0.868559	0.871076	0.871941		-2.14573	0.521285	0.00128767	0.519155	0.521251	0.522508	0.522064		-2.29134	3.91291	0.0763939	3.86879	3.87943	3.86437	4.04684		-2.14573	3.78897	0.0676194	3.71416	3.7739	3.76458	3.89796
		-2.22856	0.965315	0.00337854	0.959621	0.967885	0.967624	0.966467		-2.08695	0.589187	0.00195877	0.585872	0.589147	0.590567	0.590766		-2.22856	3.79612	0.0388322	3.77886	3.78099	3.7651	3.86355		-2.08695	3.67574	0.0749902	3.59352	3.65586	3.65141	3.7972
		-2.16578	1.06838	0.00417122	1.06296	1.07432	1.06988	1.06672		-2.02816	0.659005	0.0021172	0.655722	0.658279	0.660571	0.661057		-2.16578	3.66056	0.0226834	3.68161	3.647	3.63304	3.6867		-2.02816	3.49437	0.0779208	3.40121	3.49883	3.45704	3.61356
		-2.10301	1.18116	0.00509343	1.17922	1.18935	1.18104	1.17541		-1.96937	0.732371	0.00206089	0.729041	0.731918	0.734114	0.734012		-2.10301	3.52403	0.0339109	3.57936	3.49262	3.50158	3.53257		-1.96937	3.27026	0.0842415	3.16284	3.30881	3.21824	3.38283
		-2.04023	1.30816	0.0058859	1.31108	1.31585	1.30611	1.29999		-1.91058	0.812493	0.00133149	0.810191	0.812728	0.813385	0.813469		-2.04023	3.39877	0.0383856	3.46092	3.36561	3.36974	3.40967		-1.91058	3.01353	0.0854059	2.89638	3.06224	2.96726	3.11823
		-1.97746	1.45673	0.0080472	1.46567	1.46287	1.45351	1.44528		-1.8518	0.902391	0.000586899	0.901449	0.902463	0.903009	0.902715		-1.97746	3.28168	0.0335613	3.33394	3.26638	3.24362	3.29242		-1.8518	2.75867	0.0679253	2.66293	2.7969	2.72447	2.84042
		-1.91468	1.63491	0.00970904	1.64889	1.63815	1.63052	1.62259		-1.79301	1.00673	0.00114687	1.00853	1.00724	1.00635	1.00542		-1.91468	3.16527	0.0343486	3.21817	3.15995	3.12186	3.17106		-1.79301	2.49838	0.0523205	2.42002	2.53966	2.47523	2.54928
		-1.8519	1.84968	0.0110378	1.86774	1.84587	1.84797	1.83768		-1.73422	1.12895	0.00263883	1.13357	1.12918	1.1275	1.12676		-1.8519	3.05064	0.0269838	3.09313	3.05377	3.01737	3.04736		-1.73422	2.25491	0.0467983	2.18978	2.30562	2.22729	2.28952
		-1.78913	2.10938	0.0141187	2.12996	2.09591	2.11546	2.09691		-1.67544	1.27297	0.00366112	1.27919	1.27371	1.27004	1.27045		-1.78913	2.95327	0.0227457	2.99113	2.95884	2.93209	2.93998		-1.67544	2.03122	0.046957	1.96859	2.08763	2.0015	2.06028
		-1.72635	2.42346	0.0218347	2.44433	2.39551	2.44574	2.40953		-1.61665	1.44321	0.00478539	1.45142	1.44387	1.43909	1.44042		-1.72635	2.87287	0.0176612	2.90279	2.87642	2.86513	2.85561		-1.61665	1.83487	0.0426859	1.78282	1.88725	1.80184	1.86228
		-1.66357	2.79615	0.0355917	2.8129	2.74904	2.84452	2.78101		-1.55786	1.64252	0.00434558	1.6497	1.64379	1.63861	1.63971		-1.66357	2.81337	0.0174288	2.83843	2.80717	2.82421	2.79217		-1.55786	1.66403	0.0360222	1.62355	1.70871	1.63245	1.68772
		-1.6008	3.22929	0.0576879	3.23648	3.15563	3.31676	3.21527		-1.49907	1.87312	0.00329394	1.87787	1.87519	1.86953	1.87111		-1.6008	2.77108	0.0313573	2.80751	2.74024	2.80261	2.7448		-1.49907	1.51316	0.0269155	1.47674	1.54317	1.49625	1.53286
		-1.53802	3.72659	0.0917832	3.71423	3.61866	3.87442	3.71602		-1.44029	2.13606	0.00267171	2.13387	2.14035	2.13376	2.13608		-1.53802	2.74295	0.0354023	2.77635	2.70635	2.7855	2.71501		-1.44029	1.38927	0.0197287	1.35844	1.41162	1.38532	1.39891
		-1.47524	4.28617	0.139089	4.2448	4.13729	4.51823	4.28228		-1.3815	2.43385	0.00819542	2.41908	2.43879	2.43655	2.43839		-1.47524	2.72373	0.0329065	2.74607	2.68478	2.76854	2.70551		-1.3815	1.29119	0.0174248	1.26144	1.30688	1.29383	1.3
		-1.41247	4.90954	0.192089	4.84094	4.7278	5.24261	4.89709		-1.32271	2.76711	0.0172332	2.73604	2.77368	2.775	2.77827		-1.41247	2.70866	0.0312481	2.71974	2.66975	2.75541	2.69853		-1.32271	1.21178	0.015391	1.18537	1.2257	1.21775	1.2164
		-1.34969	5.59186	0.239354	5.50295	5.38741	6.01801	5.56557		-1.26392	3.13643	0.0293296	3.08427	3.14243	3.15575	3.15458		-1.34969	2.70051	0.0318362	2.69761	2.65906	2.74877	2.70404		-1.26392	1.15137	0.0132466	1.12823	1.15649	1.15978	1.15972
		-1.28692	6.32051	0.278162	6.21388	6.10638	6.82579	6.27668		-1.20514	3.54335	0.0425129	3.46889	3.54814	3.57357	3.5713		-1.28692	2.69631	0.0386238	2.67085	2.65299	2.75159	2.71623		-1.20514	1.10208	0.0169007	1.07488	1.10014	1.11937	1.11213
		-1.22414	7.08713	0.295617	6.97992	6.87218	7.6294	7.02411		-1.14635	3.9873	0.0605079	3.88322	3.98937	4.03196	4.03048		-1.22414	2.6808	0.0508319	2.63771	2.62613	2.73903	2.72673		-1.14635	1.06338	0.0158611	1.03855	1.05943	1.07738	1.07675
		-1.16136	7.86891	0.298109	7.77618	7.66442	8.41896	7.775		-1.08756	4.46752	0.0797761	4.33309	4.46456	4.52954	4.52745		-1.16136	2.66919	0.0545533	2.62111	2.61158	2.72252	2.72783		-1.08756	1.037	0.0123073	1.01836	1.03322	1.04797	1.04813
		-1.09859	8.65523	0.2812	8.60883	8.43954	9.16667	8.54941		-1.02878	4.97982	0.102912	4.8136	4.96186	5.06426	5.06545		-1.09859	2.65322	0.0552883	2.60493	2.5951	2.69929	2.71958		-1.02878	1.00913	0.00534096	1.00232	1.00767	1.01148	1.01694
		-1.03581	9.45541	0.275248	9.41732	9.27023	9.95743	9.31401		-0.969989	5.52286	0.127699	5.32795	5.48217	5.63589	5.63613		-1.03581	2.62796	0.0507321	2.58468	2.575	2.66339	2.69405		-0.969989	0.978983	0.00695329	0.979476	0.990513	0.971084	0.978203
		-0.973034	10.2536	0.224125	10.1617	10.24	10.649	10.0581		-0.911202	6.09115	0.161939	5.85527	6.02725	6.2428	6.24006		-0.973034	2.59035	0.0411189	2.56113	2.54423	2.61315	2.64751		-0.911202	0.945568	0.010875	0.948448	0.963394	0.939778	0.934723
		-0.910257	11.0433	0.205208	10.9072	11.1492	11.3585	10.8406		-0.852414	6.68031	0.202089	6.40775	6.57718	6.87834	6.87861		-0.910257	2.51681	0.0315964	2.50808	2.4721	2.53599	2.55627		-0.852414	0.909043	0.0112068	0.916162	0.924805	0.90515	0.895098
		-0.847481	11.7987	0.134905	11.6302	12.0058	11.8279	11.7672		-0.793627	7.27933	0.248698	6.96871	7.13416	7.56118	7.50535		-0.847481	2.41535	0.0259053	2.41693	2.37615	2.42616	2.44753		-0.793627	0.867679	0.00855462	0.874227	0.877287	0.86914	0.854973
		-0.784705	12.3995	0.288528	12.0522	12.8023	12.2954	12.6145		-0.73484	7.907	0.304121	7.5637	7.71003	8.29787	8.15822		-0.784705	2.27267	0.025059	2.28759	2.23311	2.27673	2.29945		-0.73484	0.814677	0.00957205	0.823735	0.822745	0.817809	0.799941
		-0.721928	12.732	0.444795	12.296	13.1299	12.5002	13.3846		-0.676053	8.5433	0.337514	8.20411	8.2876	8.97495	8.85		-0.721928	2.09549	0.0285254	2.11653	2.0532	2.09142	2.1274		-0.676053	0.750284	0.00877483	0.760662	0.75993	0.745439	0.740712
		-0.659152	12.6224	0.564614	12.0628	13.1145	12.4208	13.5011		-0.617266	9.17666	0.375671	8.84673	8.86769	9.69801	9.48962		-0.659152	1.8952	0.0300917	1.91501	1.85016	1.89233	1.9299		-0.617266	0.67803	0.0106858	0.691398	0.688876	0.671263	0.666872
		-0.596376	12.5891	0.838387	11.9495	13.2623	12.2754	14.0777		-0.558478	9.83047	0.348679	9.57023	9.50536	10.3356	10.0863		-0.596376	1.67091	0.0285679	1.6841	1.62899	1.66902	1.7075		-0.558478	0.596145	0.0115814	0.609176	0.609309	0.587515	0.584804
		-0.533599	12.4532	1.04091	11.7994	12.8717	12.1961	14.524		-0.499691	10.4204	0.248833	10.3205	10.1091	10.7519	10.6037		-0.533599	1.43418	0.0297894	1.44413	1.38875	1.4385	1.47129		-0.499691	0.507626	0.00780164	0.514287	0.517961	0.505002	0.498075
		-0.470823	12.2204	1.06951	11.5633	12.5259	12.023	14.3788		-0.440904	10.8345	0.132003	10.8419	10.6494	11.0214	10.8621		-0.470823	1.18777	0.0269933	1.19293	1.14786	1.19215	1.22359		-0.440904	0.416418	0.00383146	0.41925	0.422545	0.415361	0.412433
		-0.408046	12.035	1.1433	11.4633	12.2694	11.7411	14.3788		-0.382117	11.1178	0.0467865	11.1594	11.0862	11.1742	11.0641		-0.408046	0.941563	0.0256799	0.943126	0.904635	0.946695	0.976947		-0.382117	0.325934	0.00399061	0.32613	0.330808	0.329679	0.320564
		-0.34527	11.8808	1.11637	11.2768	12.1148	11.6365	14.1611		-0.32333	11.2659	0.116438	11.1944	11.4637	11.2498	11.1671		-0.34527	0.706711	0.0185382	0.710611	0.679634	0.710097	0.731639		-0.32333	0.242102	0.00364862	0.241481	0.247517	0.244858	0.237793
		-0.282494	11.6256	0.969544	11.08	11.9075	11.307	13.5589		-0.264542	11.3862	0.169994	11.4269	11.67	11.2407	11.2711		-0.282494	0.488896	0.0120775	0.489121	0.472618	0.492122	0.506616		-0.264542	0.167106	0.00579985	0.165393	0.174661	0.171778	0.159683
		-0.219717	11.442	0.952379	10.9123	11.7244	11.1077	13.3358		-0.205755	11.3502	0.276784	11.4172	11.8155	11.0586	11.2684		-0.219717	0.302682	0.00670425	0.302134	0.296058	0.302867	0.314582		-0.205755	0.103566	0.00582242	0.102611	0.109749	0.109567	0.0956198
		-0.156941	11.3024	0.917808	10.8173	11.5174	10.9601	13.1299		-0.146968	11.3532	0.252768	11.348	11.7771	11.0716	11.3374		-0.156941	0.154505	0.00307224	0.155476	0.153574	0.15324	0.160913		-0.146968	0.0535294	0.0055728	0.0512215	0.0612376	0.0577184	0.0468881
		-0.0941646	11.2127	0.923334	10.7056	11.4884	10.8622	13.041		-0.0881808	11.2961	0.260171	11.3005	11.7358	11.0121	11.2657		-0.0941646	0.0525424	0.00152505	0.0536859	0.0540367	0.0517371	0.0560361		-0.0881808	0.0194024	0.00364488	0.0189478	0.0241557	0.022933	0.0148654
		-0.0313882	11.2227	0.914352	10.7953	11.4854	10.7947	13.0339		-0.0293936	11.2867	0.231144	11.3553	11.664	11.033	11.2114		-0.0313882	0.000292021	0.00158064	0	0.00374328	0.000200825	0.0025403		-0.0293936	0.000591269	0.00122346	0.000565713	0.00200485	0.0031227	0
		0.0313882	11.2036	0.906571	10.7856	11.5961	10.7126	12.9659		0.0293936	11.2683	0.232205	11.4249	11.6214	11.064	11.0973		0.0313882	0	0.00249394	0.0057595	0	0	0		0.0293936	0	0.00141769	0	0	0	0.00327401
		0.0941646	11.2294	0.914085	10.812	11.6079	10.7413	13.013		0.0881808	11.3073	0.177838	11.3905	11.5878	11.1926	11.1362		0.0941646	0.0528891	0.00776932	0.0643612	0.0426624	0.0564973	0.0541674		0.0881808	0.0158622	0.00353152	0.0186782	0.0115451	0.0160568	0.0210659
		0.156941	11.3121	1.0124	10.8653	11.6511	10.8471	13.3358		0.146968	11.2896	0.226015	11.5082	11.5896	11.0994	11.1018		0.156941	0.155493	0.0156925	0.174071	0.131834	0.164675	0.158235		0.146968	0.0488122	0.0057969	0.0513232	0.0425325	0.0469709	0.0582428
		0.219717	11.3886	0.98704	11.0087	11.6653	10.8932	13.3648		0.205755	11.3317	0.236524	11.5671	11.6425	11.1233	11.1468		0.219717	0.30631	0.0245904	0.32582	0.266564	0.326814	0.313513		0.205755	0.0952741	0.00510469	0.0960135	0.0912971	0.0927399	0.104459
		0.282494	11.5663	0.902304	11.173	11.8894	11.0814	13.3358		0.264542	11.3154	0.184111	11.4998	11.5482	11.1538	11.1611		0.282494	0.495135	0.033194	0.51531	0.441542	0.527665	0.504511		0.264542	0.156108	0.00853907	0.15642	0.148432	0.15204	0.170904
		0.34527	11.7147	0.931329	11.2375	12.0601	11.2958	13.5471		0.32333	11.2796	0.134428	11.3999	11.446	11.1153	11.2164		0.34527	0.715793	0.0391985	0.730368	0.654588	0.761753	0.725597		0.32333	0.23285	0.00899313	0.232568	0.227619	0.225787	0.248621
		0.408046	11.8931	0.871358	11.3981	12.3302	11.4715	13.5589		0.382117	11.1689	0.161289	11.4172	11.1659	10.9647	11.2241		0.408046	0.956301	0.0419174	0.968855	0.89303	1.0096	0.96336		0.382117	0.317159	0.0101311	0.321159	0.311508	0.306797	0.333266
		0.470823	12.0337	0.813422	11.5036	12.7374	11.5872	13.4465		0.440904	10.9414	0.151375	11.1461	10.8801	10.7599	11.063		0.470823	1.20443	0.0357752	1.21032	1.15499	1.25599	1.20505		0.440904	0.408008	0.00906247	0.406586	0.408706	0.397132	0.422493
		0.533599	12.1525	0.779226	11.5361	12.8422	11.83	13.4789		0.499691	10.4705	0.24258	10.7298	10.3374	10.2096	10.7688		0.533599	1.45035	0.0267551	1.45266	1.41851	1.49309	1.4447		0.499691	0.497755	0.0111746	0.499661	0.505536	0.480211	0.509188
		0.596376	12.352	0.670596	11.7573	13.2535	12.049	13.2023		0.558478	9.88949	0.282453	10.0963	9.74418	9.59807	10.3134		0.596376	1.68484	0.0177111	1.6867	1.6697	1.7153	1.67454		0.558478	0.587769	0.0143368	0.584633	0.601547	0.566537	0.600935
		0.659152	12.5193	0.62882	11.885	13.1145	12.3508	13.4899		0.617266	9.26191	0.254499	9.35628	9.19876	8.96864	9.66862		0.659152	1.90934	0.0118467	1.91418	1.91158	1.92577	1.89276		0.617266	0.668687	0.0135501	0.66266	0.685324	0.650495	0.678243
		0.721928	12.6436	0.504034	12.0844	13.3647	12.5085	13.1222		0.676053	8.61736	0.219477	8.67166	8.55689	8.37032	8.9748		0.721928	2.11283	0.011212	2.12071	2.12365	2.11856	2.09542		0.676053	0.743652	0.0142912	0.733226	0.765499	0.729067	0.747963
		0.784705	12.6436	0.367842	12.2404	13.2712	12.642	12.6765		0.73484	7.96615	0.18168	7.9991	7.91383	7.76089	8.26167		0.784705	2.29157	0.0169715	2.31294	2.30768	2.27958	2.27402		0.73484	0.806302	0.0152907	0.793106	0.827532	0.790684	0.814459
		0.847481	12.3583	0.177674	12.1998	12.6618	12.3724	12.2596		0.793627	7.31393	0.159557	7.36024	7.25946	7.12931	7.56596		0.847481	2.43505	0.0179889	2.45613	2.4527	2.41367	2.42526		0.793627	0.860824	0.0153945	0.844053	0.880289	0.847481	0.871301
		0.910257	11.6919	0.0941149	11.5878	11.7933	11.7866	11.6181		0.852414	6.66378	0.140915	6.71322	6.60748	6.50085	6.88257		0.910257	2.54369	0.027688	2.58289	2.55742	2.50758	2.53604		0.852414	0.902977	0.0179378	0.888037	0.921166	0.882387	0.920557
		0.973034	10.893	0.0691595	10.7849	10.8922	10.9663	10.9388		0.911202	6.0473	0.124992	6.09596	6.00149	5.89636	6.23613		0.973034	2.60833	0.03192	2.65029	2.62124	2.56176	2.60936		0.911202	0.936402	0.0225021	0.916926	0.959502	0.910849	0.957839
		1.03581	10.0418	0.105363	9.87543	10.0481	10.1328	10.1342		0.969989	5.46469	0.110487	5.52409	5.41873	5.32897	5.6231		1.03581	2.65037	0.0306435	2.68529	2.67298	2.60526	2.64699		0.969989	0.964416	0.0242319	0.943161	0.990396	0.937108	0.986244
		1.09859	9.14507	0.100365	8.99969	9.11862	9.23877	9.24399		1.02878	4.91592	0.0941146	4.97967	4.87488	4.79751	5.04198		1.09859	2.6641	0.0317568	2.69445	2.69467	2.61751	2.6588		1.02878	0.98545	0.026464	0.963675	1.01789	0.955169	1.00438
		1.16136	8.2327	0.0828713	8.12418	8.18964	8.32435	8.30678		1.08756	4.40447	0.0766116	4.4654	4.3711	4.30571	4.49955		1.16136	2.66902	0.032758	2.68312	2.70825	2.61856	2.67393		1.08756	1.00789	0.027561	0.983623	1.04751	0.980377	1.019
		1.22414	7.34757	0.0733454	7.26262	7.29826	7.44609	7.39442		1.14635	3.93297	0.0643713	3.99292	3.90743	3.84737	4.0044		1.22414	2.66891	0.0347995	2.66582	2.71424	2.61826	2.68392		1.14635	1.03915	0.0261525	1.00505	1.07604	1.02627	1.04615
		1.28692	6.48735	0.0733038	6.41518	6.42585	6.59182	6.5276		1.20514	3.49602	0.0562227	3.55791	3.47217	3.4225	3.55011		1.28692	2.66787	0.032991	2.65519	2.71389	2.62493	2.68336		1.20514	1.07645	0.0251632	1.0389	1.10935	1.0722	1.08155
		1.34969	5.6929	0.0717044	5.64625	5.61239	5.79677	5.72679		1.26392	3.09593	0.0475488	3.1501	3.07655	3.03328	3.13915		1.34969	2.66873	0.031549	2.64188	2.7157	2.63944	2.68297		1.26392	1.1304	0.0285137	1.08117	1.15623	1.13626	1.14206
		1.41247	4.96877	0.0731224	4.93658	4.87475	5.06996	5.00486		1.32271	2.7331	0.0397339	2.77997	2.71792	2.68027	2.76681		1.41247	2.67714	0.032471	2.64902	2.72773	2.6495	2.68761		1.32271	1.19999	0.0315145	1.14519	1.22261	1.20402	1.22129
		1.47524	4.31797	0.0710726	4.29506	4.22248	4.41621	4.3486		1.3815	2.40597	0.0312178	2.44353	2.39475	2.3641	2.4311		1.47524	2.6935	0.037101	2.67193	2.75394	2.6564	2.69825		1.3815	1.28547	0.0344513	1.22661	1.30377	1.28766	1.3164
		1.53802	3.74134	0.0604743	3.72843	3.6571	3.82446	3.76305		1.44029	2.11549	0.023394	2.14399	2.10845	2.0834	2.13308		1.53802	2.70835	0.047258	2.70091	2.78163	2.649	2.71081		1.44029	1.38589	0.0384999	1.32317	1.39734	1.38599	1.42924
		1.6008	3.23721	0.0493809	3.23156	3.16751	3.306	3.24899		1.49907	1.85819	0.0156112	1.87636	1.8552	1.83572	1.86984		1.6008	2.72339	0.055789	2.75062	2.78863	2.63706	2.72951		1.49907	1.50578	0.042109	1.44147	1.50931	1.50453	1.56016
		1.66357	2.80358	0.0357188	2.80133	2.7536	2.85441	2.80786		1.55786	1.63308	0.0095882	1.64405	1.63285	1.61863	1.63942		1.66357	2.74727	0.0619792	2.78626	2.80971	2.648	2.75912		1.55786	1.65273	0.0429405	1.59191	1.65278	1.64625	1.71312
		1.72635	2.43534	0.0241528	2.43522	2.40236	2.47064	2.43464		1.61665	1.4388	0.00575201	1.44513	1.44099	1.42967	1.44099		1.72635	2.78469	0.0696114	2.81776	2.85238	2.67078	2.81276		1.61665	1.82653	0.0417965	1.76961	1.82446	1.81856	1.88727
		1.78913	2.12454	0.0150539	2.12508	2.10512	2.14734	2.12142		1.67544	1.27118	0.0040135	1.27449	1.2761	1.26631	1.26879		1.78913	2.8542	0.0765397	2.88474	2.92357	2.72791	2.89667		1.67544	2.02467	0.0455907	1.97337	2.01786	2.0056	2.09731
		1.8519	1.86426	0.00958226	1.8661	1.85184	1.87841	1.86119		1.73422	1.12819	0.00346283	1.12881	1.13329	1.12745	1.1236		1.8519	2.94718	0.0795167	2.97049	3.0257	2.8179	2.9912		1.73422	2.23815	0.0570108	2.18137	2.22209	2.21301	2.33244
		1.91468	1.64742	0.00736897	1.65105	1.63596	1.65595	1.64715		1.79301	1.00687	0.00323728	1.00654	1.01142	1.00743	1.00231		1.91468	3.06908	0.0805743	3.09254	3.15013	2.93845	3.11217		1.79301	2.47181	0.0707752	2.39496	2.45027	2.45038	2.58676
		1.97746	1.46564	0.00695618	1.4681	1.45405	1.47235	1.46847		1.8518	0.902861	0.00270059	0.902268	0.906417	0.903932	0.898984		1.97746	3.21336	0.0779649	3.23484	3.29483	3.08777	3.25221		1.8518	2.72488	0.0838045	2.65105	2.68891	2.69172	2.86718
		2.04023	1.31218	0.0066686	1.31227	1.3014	1.31753	1.31794		1.91058	0.812122	0.00174519	0.811466	0.814872	0.812207	0.810076		2.04023	3.35198	0.0758202	3.37381	3.4379	3.23198	3.38028		1.91058	2.98216	0.0937222	2.91441	2.93428	2.9391	3.14465
		2.10301	1.18086	0.00652646	1.17876	1.17132	1.18569	1.18805		1.96937	0.731135	0.000737694	0.730783	0.732422	0.730508	0.731019		2.10301	3.50093	0.0762837	3.49702	3.60298	3.3906	3.52796		1.96937	3.23146	0.0812524	3.19778	3.16929	3.19349	3.37281
		2.16578	1.06559	0.00511035	1.06355	1.05845	1.06896	1.07175		2.02816	0.656738	0.000988459	0.657029	0.656749	0.65536	0.658135		2.16578	3.66049	0.0791845	3.62037	3.76435	3.55939	3.71052		2.02816	3.46389	0.0800367	3.4612	3.39084	3.41839	3.59901
		2.22856	0.962229	0.00363753	0.960973	0.957224	0.964019	0.967038		2.08695	0.586588	0.0013323	0.587138	0.585851	0.585117	0.58862		2.22856	3.80106	0.0954549	3.73521	3.91456	3.68806	3.88179		2.08695	3.6449	0.0675032	3.63919	3.59324	3.59686	3.75997
		2.29134	0.867763	0.00178669	0.867371	0.865582	0.867846	0.87057		2.14573	0.518403	0.00137441	0.519426	0.517534	0.516862	0.520256		2.29134	3.91155	0.118082	3.83697	4.02625	3.76658	4.03869		2.14573	3.77032	0.0506584	3.77935	3.74324	3.71637	3.85131
		2.35411	0.778671	0.000933036	0.779864	0.778329	0.777447	0.779355		2.20452	0.452222	0.000757395	0.452974	0.451723	0.451431	0.453169		2.35411	4.01658	0.156696	3.95631	4.15586	3.80463	4.19182		2.20452	3.83455	0.0468347	3.82186	3.82112	3.78623	3.91266
		2.41689	0.693244	0.00179061	0.695662	0.693511	0.690623	0.693496		2.26331	0.38883	0.000317994	0.389272	0.388803	0.388453	0.389142		2.41689	4.08137	0.184112	4.02225	4.22869	3.83148	4.30234		2.26331	3.83723	0.03805	3.80842	3.85225	3.79532	3.89181
		2.47967	0.610519	0.0020706	0.612921	0.611116	0.607248	0.611111		2.32209	0.32848	0.000614858	0.328083	0.328465	0.329546	0.328006		2.47967	4.12234	0.18682	4.06341	4.24958	3.87248	4.36404		2.32209	3.78505	0.0369821	3.75495	3.8024	3.74483	3.8365
		2.54244	0.530813	0.00259605	0.532807	0.532234	0.52642	0.532113		2.38088	0.272071	0.00118548	0.271151	0.272357	0.273917	0.270937		2.54244	4.13184	0.17722	4.10698	4.21255	3.88719	4.37556		2.38088	3.69776	0.037659	3.65622	3.73357	3.6622	3.73523
		2.60522	0.454044	0.00248343	0.454913	0.455537	0.44989	0.456156		2.43967	0.220807	0.00159649	0.219417	0.2212	0.223251	0.219346		2.60522	4.09117	0.173085	4.10141	4.11262	3.85711	4.34649		2.43967	3.59957	0.0354208	3.55393	3.62894	3.57353	3.637
		2.668	0.381656	0.00257708	0.380952	0.383145	0.377977	0.384872		2.49846	0.175409	0.00184163	0.173614	0.17596	0.17815	0.173818		2.668	4.00715	0.179073	4.00747	3.96516	3.8069	4.3023		2.49846	3.48958	0.0417285	3.44931	3.51675	3.44685	3.54232
		2.73077	0.314398	0.00231148	0.313201	0.316378	0.311343	0.316989		2.55724	0.136002	0.00205761	0.133938	0.136666	0.139023	0.134237		2.73077	3.89288	0.18606	3.87494	3.84182	3.70167	4.20872		2.55724	3.3913	0.0341314	3.36844	3.40785	3.35045	3.43814
		2.79355	0.25315	0.0022715	0.251818	0.255726	0.250256	0.25512		2.61603	0.103177	0.00197301	0.101055	0.10374	0.106088	0.101666		2.79355	3.75903	0.18656	3.72879	3.71706	3.56853	4.07685		2.61603	3.29204	0.0394094	3.27817	3.32351	3.23477	3.33389
		2.85632	0.199352	0.00221068	0.198387	0.202275	0.196441	0.200626		2.67482	0.0760457	0.00183408	0.0739004	0.0762502	0.0788369	0.075032		2.85632	3.62715	0.194534	3.61512	3.59136	3.41299	3.95126		2.67482	3.21203	0.0492536	3.18867	3.24406	3.14482	3.27216
		2.9191	0.152709	0.00195666	0.151982	0.155732	0.150357	0.153085		2.7336	0.0546847	0.00185253	0.0527639	0.0546659	0.0576426	0.053548		2.9191	3.51403	0.197924	3.49735	3.48133	3.29695	3.84456		2.7336	3.14879	0.0434305	3.12647	3.18386	3.08927	3.19648
		2.98188	0.113337	0.00215477	0.113114	0.116758	0.110736	0.113061		2.79239	0.0379667	0.00151622	0.0365328	0.0381284	0.0403707	0.0368116		2.98188	3.40063	0.193343	3.37924	3.37489	3.18675	3.72248		2.79239	3.09905	0.045244	3.07335	3.13532	3.03849	3.14949
		3.04465	0.0812267	0.00226743	0.0809552	0.0849013	0.0786216	0.0807495		2.85118	0.0252844	0.00136234	0.0240114	0.0252754	0.0275061	0.0243531		3.04465	3.31114	0.195019	3.28851	3.28614	3.09574	3.63603		2.85118	3.06472	0.0510445	3.02692	3.10057	3.00302	3.12718
		3.10743	0.0564498	0.00208289	0.0566101	0.0598249	0.054213	0.0554705		2.90997	0.0165502	0.00104624	0.0157328	0.01665	0.0182561	0.0156599		3.10743	3.23748	0.192363	3.21315	3.22165	3.0203	3.55515		2.90997	3.02814	0.0560019	2.99561	3.06792	2.95463	3.09523
		3.17021	0.0375414	0.00207651	0.0380612	0.0408066	0.0353987	0.0362184		2.96875	0.0103531	0.000863196	0.0094638	0.0106064	0.0116791	0.00974581		3.17021	3.18227	0.193797	3.16342	3.16895	2.95889	3.49969		2.96875	3.00738	0.0592308	2.9597	3.04881	2.93879	3.08046
		3.23298	0.0238877	0.00172162	0.024364	0.0266035	0.0221804	0.02272		3.02754	0.00615328	0.000591564	0.0055744	0.00621639	0.00713446	0.00583204		3.23298	3.13623	0.190293	3.12398	3.11675	2.91653	3.44759		3.02754	2.99699	0.0570981	2.94544	3.03433	2.93578	3.06941
		3.29576	0.0143412	0.00138139	0.0147851	0.0165261	0.0131149	0.0132536		3.08633	0.00349673	0.000392892	0.00315091	0.00344787	0.00419755	0.003381		3.29576	3.1053	0.191391	3.09534	3.08475	2.88381	3.41814		3.08633	2.99355	0.0589725	2.94306	3.02643	2.92986	3.07245
		3.35854	0.0081033	0.00102939	0.00856574	0.00969296	0.00716002	0.007308		3.14512	0.00190145	0.000268864	0.00166361	0.00190105	0.00239343	0.00185953		3.35854	3.07942	0.189465	3.06346	3.06776	2.85805	3.38776		3.14512	2.99203	0.0652508	2.93474	3.02628	2.92364	3.08091
		3.42131	0.00428719	0.000604586	0.00478791	0.00511489	0.00364797	0.00391028		3.2039	0.00100476	0.000152468	0.00102048	0.00104275	0.00131738	0.000900898		3.42131	3.06273	0.190214	3.04424	3.05047	2.84235	3.37346		3.2039	2.9887	0.0664732	2.93513	3.01015	2.92075	3.08733
		3.48409	0.00195111	0.000416391	0.00241686	0.00246711	0.00168872	0.00154387		3.26269	0.00054754	0.000179392	0.000465357	0.000866196	0.000683291	0.000418145		3.48409	3.05485	0.196982	3.02985	3.03856	2.83342	3.38087		3.26269	2.98819	0.0683206	2.93814	3.019	2.91095	3.08437
		3.54686	0.000783468	9.69643e-05	0.00096083	0.000923217	0.000854874	0.00070694		3.32148	0.000194314	0.000106652	8.88093e-05	0.000289285	0.000253045	0.000384248		3.54686	3.04997	0.195845	3.02443	3.04086	2.82581	3.37157		3.32148	2.98684	0.068775	2.94568	3.01215	2.90499	3.08627
		3.60964	0.000335517	0.000116112	0.000559606	0.000333365	0.000490091	0.000271046		3.38026	0.000102799	0.000108219	0.000140115	3.21102e-05	0.000334126	0.000171593		3.60964	3.05265	0.195346	3.02271	3.04637	2.82996	3.37371		3.38026	2.98643	0.0704533	2.95115	3.00993	2.89929	3.08874
		3.67242	0.000106778	0.000133614	0.000414884	9.7331e-05	9.56462e-05	0.000131197		3.43905	0.000117884	6.73393e-05	0.000234323	0.000269002	9.72049e-05	0.000153525		3.67242	3.05432	0.19879	3.03295	3.04412	2.82527	3.38006		3.43905	2.98223	0.0727861	2.952	3.00206	2.89054	3.08939
		3.73519	0	7.79991e-05	0	0.000158089	0	0.00015385		3.49784	0.000111736	0.00010439	4.72349e-05	0.000288058	0.000264032	9.39579e-05		3.73519	3.05537	0.196579	3.02754	3.04786	2.83084	3.37837		3.49784	2.98765	0.0668205	2.97055	2.99834	2.90086	3.0873

## Sheet: Fig. 3
		Liquid Ordered								Liquid Disordered
		z	$D_{⟂}$	$F$	$D_{||}$	$D_{||}/D_{⟂}$				z	$D_{⟂}$	$F$	$D_{||}$	$D_{||}/D_{⟂}$
		-36.913	0.442937	3.04485	0.411181	0.928307				-34.567	0.463683	2.98754	0.42238	0.910923
		-36.159	0.435574	3.04928	0.423036	0.971217				-33.861	0.461784	2.99788	0.432716	0.937052
		-35.406	0.423303	3.05709	0.440516	1.04066				-33.156	0.458049	3.01511	0.448703	0.979597
		-34.653	0.406193	3.06691	0.460123	1.13277				-32.451	0.451713	3.0335	0.468427	1.037
		-33.899	0.384453	3.07819	0.477013	1.24076				-31.745	0.441899	3.04712	0.489132	1.10689
		-33.146	0.358512	3.09233	0.485501	1.35421				-31.04	0.427791	3.05211	0.507261	1.18577
		-32.393	0.329068	3.11323	0.480348	1.45972				-30.334	0.408836	3.0485	0.518997	1.26945
		-31.639	0.297089	3.14697	0.458194	1.54228				-29.629	0.38492	3.04097	0.520726	1.35281
		-30.886	0.26375	3.2005	0.418989	1.58859				-28.923	0.356474	3.03824	0.509927	1.43047
		-30.133	0.230327	3.2796	0.366207	1.58994				-28.218	0.324471	3.05114	0.485835	1.49731
		-29.379	0.198054	3.38668	0.305899	1.54452				-27.512	0.290309	3.08983	0.4496	1.5487
		-28.626	0.167985	3.51894	0.24507	1.45888				-26.807	0.255589	3.16082	0.404279	1.58176
		-27.873	0.140892	3.66764	0.189417	1.34441				-26.102	0.221876	3.2645	0.353852	1.59482
		-27.119	0.117226	3.81874	0.142413	1.21486				-25.396	0.190482	3.39391	0.302409	1.5876
		-26.366	0.0971298	3.95487	0.105319	1.08431				-24.691	0.162334	3.53507	0.253575	1.56205
		-25.613	0.0804905	4.05832	0.0774993	0.962838				-23.985	0.137937	3.66883	0.209613	1.51962
		-24.859	0.0670227	4.11432	0.0574333	0.856923				-23.28	0.11742	3.77391	0.171872	1.46374
		-24.106	0.0563469	4.11387	0.04341	0.770406				-22.574	0.100631	3.8305	0.140496	1.39615
		-23.353	0.0480576	4.05545	0.0338175	0.703686				-21.869	0.08724	3.82355	0.115159	1.32002
		-22.599	0.0417709	3.94515	0.0273824	0.655538				-21.163	0.0768398	3.74528	0.0950206	1.23661
		-21.846	0.0371548	3.79534	0.0231793	0.623858				-20.458	0.0690126	3.59623	0.0792551	1.14841
		-21.093	0.0339429	3.62214	0.0205332	0.604931				-19.752	0.0633764	3.38488	0.0669664	1.05665
		-20.34	0.0319398	3.44241	0.0189719	0.593988				-19.047	0.0596067	3.12597	0.057447	0.963768
		-19.586	0.0310192	3.2709	0.0181407	0.584822				-18.342	0.0574432	2.83799	0.05008	0.871819
		-18.833	0.0311206	3.11832	0.0177521	0.570431				-17.636	0.0566854	2.54034	0.0443932	0.783151
		-18.08	0.0322436	2.99052	0.0175452	0.544146				-16.931	0.0571837	2.25081	0.0400529	0.700426
		-17.326	0.0344417	2.88891	0.0172796	0.501706				-16.225	0.0588268	1.98368	0.0367996	0.625559
		-16.573	0.037811	2.81168	0.016751	0.443019				-15.52	0.0615303	1.74875	0.0344755	0.560302
		-15.82	0.0424734	2.75545	0.0158226	0.37253				-14.814	0.0652256	1.55118	0.0329687	0.505457
		-15.066	0.0485509	2.7166	0.0144563	0.297756				-14.109	0.0698517	1.39198	0.0322257	0.461344
		-14.313	0.0561281	2.69207	0.0127287	0.22678				-13.403	0.0753502	1.26891	0.0322245	0.427664
		-13.56	0.0652069	2.67927	0.0108027	0.165668				-12.698	0.0816644	1.17747	0.0329809	0.403859
		-12.806	0.0756586	2.67539	0.00888706	0.117463				-11.993	0.0887417	1.11169	0.0345469	0.389297
		-12.053	0.0871876	2.67631	0.00719876	0.0825664				-11.287	0.0965376	1.06487	0.0370243	0.383522
		-11.3	0.0993203	2.67577	0.00592733	0.059679				-10.582	0.105021	1.03004	0.0405645	0.38625
		-10.546	0.111433	2.66506	0.00525091	0.0471218				-9.876	0.114177	1.00027	0.0454115	0.397728
		-9.793	0.122819	2.63355	0.00537837	0.043791				-9.171	0.124006	0.969083	0.0518789	0.418359
		-9.04	0.13279	2.57008	0.00661766	0.0498354				-8.465	0.134513	0.930842	0.0604227	0.449195
		-8.286	0.140783	2.46487	0.00948752	0.067391				-7.76	0.145702	0.881168	0.0715735	0.491232
		-7.533	0.146446	2.3115	0.0148429	0.101354				-7.054	0.157548	0.817382	0.0860244	0.54602
		-6.78	0.149686	2.10854	0.0240601	0.160737				-6.349	0.169981	0.738803	0.104457	0.614523
		-6.027	0.150667	1.86042	0.0391598	0.25991				-5.644	0.182857	0.646845	0.127541	0.697491
		-5.273	0.149762	1.57728	0.0628483	0.419654				-4.938	0.195939	0.544855	0.155703	0.794648
		-4.52	0.14748	1.27395	0.0980026	0.664514				-4.233	0.208885	0.437699	0.188712	0.903425
		-3.767	0.144385	0.968191	0.146714	1.01613				-3.527	0.221246	0.331172	0.225612	1.01973
		-3.013	0.141027	0.678765	0.208413	1.47782				-2.822	0.232491	0.231342	0.26409	1.13592
		-2.26	0.137893	0.42352	0.277574	2.01296				-2.116	0.242044	0.143944	0.300853	1.24297
		-1.507	0.135374	0.217909	0.343319	2.53608				-1.411	0.249352	0.0739091	0.331592	1.32981
		-0.753	0.13375	0.0740071	0.391354	2.92602				-0.705	0.253946	0.0250671	0.352182	1.38684
		0	0.13319	0	0.409021	3.07096				0	0.255514	0	0.359425	1.40667
		0.753	0.13375	0	0.391354	2.92602				0.705	0.253946	0	0.352182	1.38684
		1.507	0.135374	0.0740071	0.343319	2.53608				1.411	0.249352	0.0250671	0.331592	1.32981
		2.26	0.137893	0.217909	0.277574	2.01296				2.116	0.242044	0.0739091	0.300853	1.24297
		3.013	0.141027	0.42352	0.208413	1.47782				2.822	0.232491	0.143944	0.26409	1.13592
		3.767	0.144385	0.678765	0.146714	1.01613				3.527	0.221246	0.231342	0.225612	1.01973
		4.52	0.14748	0.968191	0.0980026	0.664514				4.233	0.208885	0.331172	0.188712	0.903425
		5.273	0.149762	1.27395	0.0628483	0.419654				4.938	0.195939	0.437699	0.155703	0.794648
		6.027	0.150667	1.57728	0.0391598	0.25991				5.644	0.182857	0.544855	0.127541	0.697491
		6.78	0.149686	1.86042	0.0240601	0.160737				6.349	0.169981	0.646845	0.104457	0.614523
		7.533	0.146446	2.10854	0.0148429	0.101354				7.054	0.157548	0.738803	0.0860244	0.54602
		8.286	0.140783	2.3115	0.00948752	0.067391				7.76	0.145702	0.817382	0.0715735	0.491232
		9.04	0.13279	2.46487	0.00661766	0.0498354				8.465	0.134513	0.881168	0.0604227	0.449195
		9.793	0.122819	2.57008	0.00537837	0.043791				9.171	0.124006	0.930842	0.0518789	0.418359
		10.546	0.111433	2.63355	0.00525091	0.0471218				9.876	0.114177	0.969083	0.0454115	0.397728
		11.3	0.0993203	2.66506	0.00592733	0.059679				10.582	0.105021	1.00027	0.0405645	0.38625
		12.053	0.0871876	2.67577	0.00719876	0.0825664				11.287	0.0965376	1.03004	0.0370243	0.383522
		12.806	0.0756586	2.67631	0.00888706	0.117463				11.993	0.0887417	1.06487	0.0345469	0.389297
		13.56	0.0652069	2.67539	0.0108027	0.165668				12.698	0.0816644	1.11169	0.0329809	0.403859
		14.313	0.0561281	2.67927	0.0127287	0.22678				13.403	0.0753502	1.17747	0.0322245	0.427664
		15.066	0.0485509	2.69207	0.0144563	0.297756				14.109	0.0698517	1.26891	0.0322257	0.461344
		15.82	0.0424734	2.7166	0.0158226	0.37253				14.814	0.0652256	1.39198	0.0329687	0.505457
		16.573	0.037811	2.75545	0.016751	0.443019				15.52	0.0615303	1.55118	0.0344755	0.560302
		17.326	0.0344417	2.81168	0.0172796	0.501706				16.225	0.0588268	1.74875	0.0367996	0.625559
		18.08	0.0322436	2.88891	0.0175452	0.544146				16.931	0.0571837	1.98368	0.0400529	0.700426
		18.833	0.0311206	2.99052	0.0177521	0.570431				17.636	0.0566854	2.25081	0.0443932	0.783151
		19.586	0.0310192	3.11832	0.0181407	0.584822				18.342	0.0574432	2.54034	0.05008	0.871819
		20.34	0.0319398	3.2709	0.0189719	0.593988				19.047	0.0596067	2.83799	0.057447	0.963768
		21.093	0.0339429	3.44241	0.0205332	0.604931				19.752	0.0633764	3.12597	0.0669664	1.05665
		21.846	0.0371548	3.62214	0.0231793	0.623858				20.458	0.0690126	3.38488	0.0792551	1.14841
		22.599	0.0417709	3.79534	0.0273824	0.655538				21.163	0.0768398	3.59623	0.0950206	1.23661
		23.353	0.0480576	3.94515	0.0338175	0.703686				21.869	0.08724	3.74528	0.115159	1.32002
		24.106	0.0563469	4.05545	0.04341	0.770406				22.574	0.100631	3.82355	0.140496	1.39615
		24.859	0.0670227	4.11387	0.0574333	0.856923				23.28	0.11742	3.8305	0.171872	1.46374
		25.613	0.0804905	4.11432	0.0774993	0.962838				23.985	0.137937	3.77391	0.209613	1.51962
		26.366	0.0971298	4.05832	0.105319	1.08431				24.691	0.162334	3.66883	0.253575	1.56205
		27.119	0.117226	3.95487	0.142413	1.21486				25.396	0.190482	3.53507	0.302409	1.5876
		27.873	0.140892	3.81874	0.189417	1.34441				26.102	0.221876	3.39391	0.353852	1.59482
		28.626	0.167985	3.66764	0.24507	1.45888				26.807	0.255589	3.2645	0.404279	1.58176
		29.379	0.198054	3.51894	0.305899	1.54452				27.512	0.290309	3.16082	0.4496	1.5487
		30.133	0.230327	3.38668	0.366207	1.58994				28.218	0.324471	3.08983	0.485835	1.49731
		30.886	0.26375	3.2796	0.418989	1.58859				28.923	0.356474	3.05114	0.509927	1.43047
		31.639	0.297089	3.2005	0.458194	1.54228				29.629	0.38492	3.03824	0.520726	1.35281
		32.393	0.329068	3.14697	0.480348	1.45972				30.334	0.408836	3.04097	0.518997	1.26945
		33.146	0.358512	3.11323	0.485501	1.35421				31.04	0.427791	3.0485	0.507261	1.18577
		33.899	0.384453	3.09233	0.477013	1.24076				31.745	0.441899	3.05211	0.489132	1.10689
		34.653	0.406193	3.07819	0.460123	1.13277				32.451	0.451713	3.04712	0.468427	1.037
		35.406	0.423303	3.06691	0.440516	1.04066				33.156	0.458049	3.0335	0.448703	0.979597
		36.159	0.435574	3.05709	0.423036	0.971217				33.861	0.461784	3.01511	0.432716	0.937052
		36.913	0.442937	3.04928	0.411181	0.928307				34.567	0.463683	2.99788	0.42238	0.910923
		37.666	0.445389	3.04485	0.402847	0.904483				35.272	0.464256	2.98754	0.415261	0.894466

## Sheet: Fig. 4
	Liquid Disordered, Oxygen						Liquid Ordered, Oxygen						Liquid Disordered, Water						Liquid Ordered, Water
	z	3-DPPC	3-DOPC	3-chol	mix		z	3-DPPC	3-DOPC	3-chol	mix		z	3-DPPC	3-DOPC	3-chol	mix		z	3-DPPC	3-DOPC	3-chol	mix
	-34.3905	0.0814807	0.35434	4.36859e-06	0.564175		-36.7242	0.633804	0.0193431	4.94381e-05	0.346803		-34.0966	0.0831025	0.351354	7.31047e-06	0.565536		-36.4103	0.624057	0.019443	6.76486e-05	0.356432
	-32.6269	0.0760841	0.361063	1.9593e-05	0.562834		-34.8409	0.600437	0.022403	0.000135006	0.377025		-31.7451	0.0794762	0.357803	1.67348e-05	0.562704		-33.8992	0.580804	0.0231494	0.000178062	0.395869
	-30.8633	0.0740559	0.363289	1.98099e-05	0.562636		-32.9576	0.566408	0.0268478	0.00023446	0.40651		-29.3936	0.078068	0.361622	2.52325e-05	0.560285		-31.3882	0.547842	0.0261932	0.000323149	0.425641
	-29.0997	0.0723339	0.361158	2.99252e-05	0.566478		-31.0743	0.528467	0.0295758	0.000367438	0.44159		-27.0421	0.0756662	0.364094	3.7982e-05	0.560201		-28.8771	0.509061	0.028012	0.000645194	0.462281
	-27.336	0.0703753	0.363352	6.34858e-05	0.566209		-29.191	0.480142	0.0323753	0.000673526	0.486809		-24.6906	0.0718412	0.366195	6.52264e-05	0.561898		-26.3661	0.463095	0.0290923	0.00142163	0.506391
	-25.5724	0.0666059	0.36262	0.000148759	0.570626		-27.3077	0.440927	0.0355084	0.00133788	0.522227		-22.3391	0.0661732	0.365171	0.000114403	0.568541		-23.855	0.39809	0.0278156	0.00312818	0.570966
	-23.8088	0.0643944	0.356533	0.000311942	0.578761		-25.4244	0.434104	0.0298545	0.00246536	0.533576		-19.9876	0.0570158	0.357677	0.000203384	0.585104		-21.344	0.27819	0.0235334	0.00783413	0.690442
	-22.0452	0.0584751	0.341431	0.000289678	0.599804		-23.5411	0.414162	0.0177598	0.00217271	0.565905		-17.6362	0.0446554	0.350559	0.000381819	0.604404		-18.8329	0.15318	0.0195167	0.0189248	0.808379
	-20.2816	0.0518856	0.323476	0.000137375	0.624501		-21.6578	0.299837	0.0150769	0.00284814	0.682238		-15.2847	0.0334741	0.35312	0.000546208	0.61286		-16.3219	0.0905283	0.0201087	0.0303579	0.859005
	-18.518	0.0431852	0.334294	9.49199e-05	0.622426		-19.7746	0.211833	0.0213167	0.0097024	0.757148		-12.9332	0.0260539	0.366518	0.00054109	0.606887		-13.8108	0.0800283	0.0314688	0.0303862	0.858117
	-16.7544	0.0399069	0.350077	0.000204347	0.609811		-17.8913	0.167345	0.032681	0.0160009	0.783973		-10.5817	0.0217156	0.391345	0.000346264	0.586593		-11.2997	0.109766	0.0526502	0.0169998	0.820584
	-14.9907	0.0382286	0.3663	0.000431302	0.59504		-16.008	0.152702	0.0450992	0.0147529	0.787445		-8.23021	0.0156048	0.437428	5.28811e-05	0.546914		-8.78869	0.148191	0.064761	0.00177511	0.785273
	-13.2271	0.0333655	0.381407	0.000323793	0.584903		-14.1247	0.143722	0.056263	0.00720364	0.792812		-5.87872	0.0137178	0.484663	2.34692e-05	0.501596		-6.27764	0.130743	0.0581395	0.00425411	0.806863
	-11.4635	0.02987	0.386557	0.000137837	0.583435		-12.2414	0.132731	0.0615273	0.00540138	0.80034		-3.52723	0.0201511	0.410961	0	0.568888		-3.76658	0.315668	0.0279378	0.00417627	0.652218
	-9.69989	0.027343	0.390006	6.93004e-05	0.582582		-10.3581	0.121808	0.0619814	0.00752203	0.808688		-1.17574	0.0259848	0.343814	0	0.630202		-1.25553	0.397735	0.0218011	0.00115554	0.579308
	-7.93627	0.0255542	0.388136	7.04081e-05	0.58624		-8.47481	0.111251	0.0531311	0.0119607	0.823657		1.17574	0.0429631	0.317836	0	0.6392		1.25553	0.377898	0.0228798	0.00137279	0.597849
	-6.17266	0.0250876	0.379644	0.000108015	0.59516		-6.59152	0.133892	0.0390595	0.015243	0.811806		3.52723	0.0331566	0.369866	0	0.596977		3.76658	0.300797	0.0341383	0.0059426	0.659123
	-4.40904	0.0276086	0.3631	0.000135464	0.609156		-4.70823	0.232203	0.030425	0.0108	0.726572		5.87872	0.0170801	0.424957	0	0.557963		6.27764	0.130516	0.0751809	0.00186785	0.792435
	-2.64542	0.0319375	0.34497	8.74378e-05	0.623005		-2.82494	0.337467	0.0260007	0.00363342	0.632899		8.23021	0.0181385	0.441279	0.000176214	0.540406		8.78869	0.049894	0.0930907	0.0109387	0.846077
	-0.881808	0.0364525	0.332753	4.85799e-05	0.630746		-0.941646	0.381376	0.025082	0.000732358	0.592809		10.5817	0.0215363	0.427214	0.000411431	0.550838		11.2997	0.0441247	0.0405211	0.02991	0.885444
	0.881808	0.0384616	0.331696	3.77617e-05	0.629805		0.941646	0.375632	0.0270119	0.000689386	0.596667		12.9332	0.0275852	0.402847	0.000502386	0.569065		13.8108	0.0424397	0.0207418	0.0336029	0.903216
	2.64542	0.03722	0.343882	5.80853e-05	0.61884		2.82494	0.325343	0.0316459	0.0029358	0.640076		15.2847	0.0366715	0.380696	0.000388719	0.582244		16.3219	0.0681672	0.018609	0.024491	0.888733
	4.40904	0.034266	0.363993	0.000108523	0.601632		4.70823	0.224736	0.0406369	0.00865853	0.725969		17.6362	0.0493593	0.370666	0.000271683	0.579703		18.8329	0.145593	0.0222506	0.012257	0.819899
	6.17266	0.0319482	0.382834	0.00011227	0.585105		6.59152	0.12915	0.0551512	0.0130203	0.802678		19.9876	0.0634773	0.374462	0.0001516	0.561909		21.344	0.283147	0.0282576	0.00431611	0.68428
	7.93627	0.0322734	0.39784	0.000121691	0.569765		8.47481	0.0992365	0.0712239	0.00913398	0.820406		22.3391	0.0740037	0.379937	8.76246e-05	0.545972		23.855	0.404276	0.0332892	0.00155541	0.56088
	9.69989	0.0346627	0.401218	0.000113129	0.564006		10.3581	0.099166	0.0798538	0.00499731	0.815983		24.6906	0.0806557	0.378562	5.26654e-05	0.54073		26.3661	0.469008	0.0352905	0.000648517	0.495053
	11.4635	0.0384593	0.397166	8.84623e-05	0.564286		12.2414	0.107196	0.0864924	0.00389058	0.802421		27.0421	0.0858326	0.373824	3.32444e-05	0.54031		28.8771	0.516233	0.0348184	0.000274816	0.448674
	13.2271	0.0429252	0.383335	0.000109569	0.573631		14.1247	0.121464	0.0856839	0.00613262	0.78672		29.3936	0.0892844	0.369171	2.28755e-05	0.541522		31.3882	0.554263	0.0331171	0.000129228	0.41249
	14.9907	0.04698	0.364549	0.000135303	0.588336		16.008	0.140169	0.0683187	0.00813976	0.783372		31.7451	0.0905994	0.362627	1.5873e-05	0.546758		33.8992	0.585397	0.0302273	6.26509e-05	0.384313
	16.7544	0.0521349	0.349921	0.000114784	0.59783		17.8913	0.178603	0.0491059	0.00823679	0.764054		34.0966	0.0888349	0.352309	7.81957e-06	0.558848		36.4103	0.625782	0.0235873	2.59959e-05	0.350605
	18.518	0.0607658	0.335905	7.72997e-05	0.603252		19.7746	0.236355	0.03452	0.0048049	0.72432
	20.2816	0.0727545	0.331508	7.49064e-05	0.595662		21.6578	0.336228	0.0291538	0.00203112	0.632587
	22.0452	0.0788088	0.349012	9.96949e-05	0.572079		23.5411	0.452432	0.0250599	0.00096974	0.521538
	23.8088	0.0763619	0.372145	1.76437e-05	0.551475		25.4244	0.473757	0.0274108	0.000722936	0.498109
	25.5724	0.0797179	0.378251	2.27933e-05	0.542008		27.3077	0.459547	0.0342485	0.000449355	0.505755
	27.336	0.0847302	0.375475	5.91781e-05	0.539736		29.191	0.489826	0.0353103	0.000257682	0.474606
	29.0997	0.0894861	0.365397	1.82727e-05	0.545098		31.0743	0.531519	0.034103	0.000135083	0.434243
	30.8633	0.0914701	0.35938	2.19685e-05	0.549128		32.9576	0.567821	0.0315499	8.97638e-05	0.40054
	32.6269	0.0891837	0.358477	1.30985e-05	0.552327		34.8409	0.60324	0.0267699	4.66617e-05	0.369943
	34.3905	0.0867354	0.353597	1.95993e-05	0.559648		36.7242	0.634583	0.0220934	9.89403e-06	0.343314

## Sheet: Fig. 5
	Free Energies
	LO; DPPC/DOPC/chol			LD; DPPC/DOPC/chol			LO; PSM/DOPC/chol			LD; PSM/DOPC/chol			LO; PSM/POPC/chol			LD; PSM/POPC/chol
	z	Fw		z	Fw		z	Fw		z	Fw		z	Fw		z	Fw
	-37.454	0.000333123		-35.3752	0.000753115		-46.9282	0.000846699		-37.8954	0.00128026		-53.0731	0.000527245		-40.2211	0.00111229
	-35.9252	0.000941673		-33.9313	0.000909968		-45.0128	0.00144672		-36.3486	0.000842396		-52.0009	0.00049903		-39.4085	0.00103071
	-34.3965	0.00328285		-32.4874	0.00169973		-43.0973	0.00079451		-34.8019	0.000657096		-50.9287	0.000212036		-38.596	0.000145617
	-32.8678	0.0161703		-31.0435	0.0036133		-41.1819	0.00143366		-33.2551	0.000980763		-49.8565	0.000327571		-37.7834	0.000699451
	-31.339	0.051912		-29.5997	0.0149968		-39.2665	0.000387052		-31.7084	0.00155713		-48.7844	0.000523702		-36.9709	0.000621876
	-29.8103	0.126553		-28.1558	0.0406503		-37.351	0.000831248		-30.1616	0.00309016		-47.7122	0.000144229		-36.1583	0.000848154
	-28.2816	0.248643		-26.7119	0.0938493		-35.4356	0.000887902		-28.6149	0.0119746		-46.64	0.000243463		-35.3458	0.000256458
	-26.7528	0.412289		-25.268	0.18267		-33.5202	0.00221556		-27.0681	0.03413		-45.5678	0.000357004		-34.5332	0.00133371
	-25.2241	0.6042		-23.8241	0.308187		-31.6047	0.0130474		-25.5214	0.087263		-44.4956	0.000323514		-33.7207	0.000564693
	-23.6954	0.815727		-22.3802	0.463766		-29.6893	0.0640569		-23.9746	0.182046		-43.4234	0.00059817		-32.9081	0.000276342
	-22.1666	1.05266		-20.9363	0.636987		-27.7738	0.197792		-22.4279	0.321133		-42.3513	0.000181191		-32.0956	0.00198629
	-20.6379	1.34488		-19.4925	0.828807		-25.8584	0.434918		-20.8811	0.493797		-41.2791	0.000196195		-31.283	0.0052526
	-19.1092	1.75766		-18.0486	1.07165		-23.943	0.722689		-19.3344	0.682636		-40.2069	0.000302518		-30.4705	0.00955411
	-17.5804	2.39511		-16.6047	1.41587		-22.0275	1.0055		-17.7876	0.896358		-39.1347	0.00023786		-29.658	0.0193296
	-16.0517	3.39831		-15.1608	1.91134		-20.1121	1.34194		-16.2409	1.18701		-38.0625	0.000277852		-28.8454	0.0358905
	-14.523	4.86866		-13.7169	2.59565		-18.1967	1.87385		-14.6941	1.62087		-36.9903	0.000190077		-28.0329	0.0588477
	-12.9942	6.82102		-12.273	3.48109		-16.2812	2.75854		-13.1474	2.25338		-35.9182	9.20723e-05		-27.2203	0.0946607
	-11.4655	9.09808		-10.8291	4.58355		-14.3658	4.23885		-11.6006	3.12049		-34.846	0.000797318		-26.4078	0.142247
	-9.93677	11.1814		-9.38526	5.91242		-12.4503	6.48829		-10.0539	4.22755		-33.7738	0.00287472		-25.5952	0.200792
	-8.40804	12.5376		-7.94137	7.41254		-10.5349	9.48267		-8.50712	5.56239		-32.7016	0.00854283		-24.7827	0.272407
	-6.8793	13.6039		-6.49749	9.09215		-8.61947	12.9394		-6.96037	7.13464		-31.6294	0.0213014		-23.9701	0.35767
	-5.35057	12.7992		-5.0536	10.5073		-6.70403	13.7867		-5.41362	8.81828		-30.5572	0.0493824		-23.1576	0.450859
	-3.82183	12.038		-3.60971	11.3797		-4.78859	13.0936		-3.86687	10.6272		-29.485	0.0987479		-22.345	0.552026
	-2.2931	12.0362		-2.16583	11.3944		-2.87316	12.0521		-2.32012	11.4447		-28.4129	0.173881		-21.5325	0.658975
	-0.764367	11.4301		-0.721943	11.6574		-0.957719	11.359		-0.773375	11.9753		-27.3407	0.280582		-20.7199	0.769945
	0.764367	11.4326		0.721943	11.4499		0.957719	12.0521		0.773375	11.537		-26.2685	0.414734		-19.9074	0.890212
	2.2931	11.6856		2.16583	11.5827		2.87316	12.4004		2.32012	11.537		-25.1963	0.56892		-19.0948	1.02134
	3.82183	12.1728		3.60971	11.3728		4.78859	13.2759		3.86687	10.7663		-24.1241	0.735441		-18.2823	1.16703
	5.35057	12.8315		5.0536	10.4758		6.70403	14.8853		5.41362	9.50295		-23.0519	0.902431		-17.4698	1.33824
	6.8793	12.9375		6.49749	9.03455		8.61947	13.4991		6.96037	7.60964		-21.9798	1.07327		-16.6572	1.53821
	8.40804	12.4783		7.94137	7.41388		10.5349	10.6087		8.50712	6.01841		-20.9076	1.25888		-15.8447	1.76671
	9.93677	11.141		9.38526	5.98005		12.4503	6.83369		10.0539	4.63253		-19.8354	1.48025		-15.0321	2.03953
	11.4655	8.93815		10.8291	4.65761		14.3658	4.27698		11.6006	3.48514		-18.7632	1.7633		-14.2196	2.35057
	12.9942	6.72513		12.273	3.54072		16.2812	2.74645		13.1474	2.57134		-17.691	2.13065		-13.407	2.7036
	14.523	4.81861		13.7169	2.63345		18.1967	1.84172		14.6941	1.87485		-16.6188	2.61177		-12.5945	3.10767
	16.0517	3.37674		15.1608	1.92853		20.1121	1.33989		16.2409	1.37465		-15.5467	3.24303		-11.7819	3.55355
	17.5804	2.38775		16.6047	1.42098		22.0275	1.01965		17.7876	1.02852		-14.4745	4.03224		-10.9694	4.04552
	19.1092	1.75577		18.0486	1.06989		23.943	0.72471		19.3344	0.783585		-13.4023	4.97435		-10.1568	4.60233
	20.6379	1.34979		19.4925	0.830497		25.8584	0.429616		20.8811	0.584152		-12.3301	6.12533		-9.34429	5.2017
	22.1666	1.05862		20.9363	0.639037		27.7738	0.206021		22.4279	0.405003		-11.2579	7.6097		-8.53174	5.8864
	23.6954	0.815197		22.3802	0.466637		29.6893	0.0729879		23.9746	0.248249		-10.1857	9.48684		-7.71919	6.637
	25.2241	0.60248		23.8241	0.308067		31.6047	0.0185926		25.5214	0.131632		-9.11356	11.3435		-6.90665	7.48924
	26.7528	0.410744		25.268	0.180539		33.5202	0.00357701		27.0681	0.0585157		-8.04138	13.0031		-6.0941	8.22692
	28.2816	0.248721		26.7119	0.0917922		35.4356	0.00102251		28.6149	0.020885		-6.96919	13.7252		-5.28155	9.27834
	29.8103	0.126962		28.1558	0.0391708		37.351	0		30.1616	0.00588164		-5.89701	13.4229		-4.46901	10.0721
	31.339	0.0511746		29.5997	0.0137566		39.2665	0.00121553		31.7084	0.00176878		-4.82483	13.0321		-3.65646	10.7536
	32.8678	0.0158664		31.0435	0.00439849		41.1819	0.0004478		33.2551	0.00068136		-3.75264	12.6072		-2.84391	11.4237
	34.3965	0.00312445		32.4874	0.000960126		43.0973	0.000546995		34.8019	0.000635985		-2.68046	12.189		-2.03137	11.4237
	35.9252	0.00110072		33.9313	0.000870308		45.0128	0.00168759		36.3486	0.00118441		-1.60828	12.3688		-1.21882	11.8757
	37.454	0.000209065		35.3752	0.000829101		46.9282	0.00108295		37.8954	0		-0.536092	11.9837		-0.406273	11.8067
													0.536092	12.3099		0.406273	11.519
													1.60828	12.164		1.21882	11.4703
													2.68046	12.8695		2.03137	11.4703
													3.75264	13.0619		2.84391	11.4703
	DPPC/DOPC/chol												4.82483	13.3395		3.65646	10.8512
													5.89701	13.7252		4.46901	9.83265
	Liquid Disordered						Liquid Ordered						6.96919	14.1605		5.28155	9.09424
	z	3-DPPC	3-DOPC	3-chol	mix		z	3-DPPC	3-DOPC	3-chol	mix		8.04138	14.1605		6.0941	8.22506
	-34.5931	0.0886693	0.350542	4.17892e-06	0.560784		-36.6221	0.591647	0.0316752	1.83027e-05	0.37666		9.11356	12.3995		6.90665	7.33776
	-31.585	0.0888369	0.366719	6.74231e-06	0.544438		-33.4375	0.567657	0.0369672	5.37844e-05	0.395322		10.1857	10.2818		7.71919	6.55795
	-28.5769	0.0858241	0.372389	1.10651e-05	0.541776		-30.253	0.538245	0.0379252	0.000136079	0.423694		11.2579	8.03424		8.53174	5.81243
	-25.5688	0.0798118	0.378099	1.83651e-05	0.542071		-27.0685	0.490249	0.0377774	0.000438417	0.471536		12.3301	6.21367		9.34429	5.15991
	-22.5607	0.0711254	0.380362	3.61055e-05	0.548476		-23.884	0.413778	0.0339094	0.00152768	0.550785		13.4023	4.81199		10.1568	4.54607
	-19.5526	0.0567702	0.371907	8.24916e-05	0.57124		-20.6994	0.246736	0.024304	0.00657374	0.722386		14.4745	3.78523		10.9694	3.98226
	-16.5445	0.0383666	0.373136	0.000179962	0.588317		-17.5149	0.0905712	0.0149773	0.0241716	0.87028		15.5467	3.04112		11.7819	3.47999
	-13.5364	0.0258386	0.398722	0.000196221	0.575243		-14.3304	0.0339733	0.0146655	0.0498901	0.901471		16.6188	2.48688		12.5945	3.03446
	-10.5283	0.0186878	0.442371	3.10945e-05	0.53891		-11.1458	0.0307523	0.0444811	0.0543657	0.870401		17.691	2.06088		13.407	2.63222
	-7.52024	0.0148678	0.491557	0	0.493576		-7.96132	0.060241	0.0963855	0.0120482	0.831325		18.7632	1.72548		14.2196	2.28757
	-4.51214	0.0171674	0.433476	0	0.549356		-4.77679	0.237113	0.0309278	0.0206186	0.71134		19.8354	1.46023		15.0321	1.98279
	-1.50405	0.0792079	0.336634	0	0.584158		-1.59226	0.371287	0.0346535	0.0049505	0.589109		20.9076	1.24855		15.8447	1.72882
	1.50405	0.0306122	0.285714	0	0.683673		1.59226	0.348214	0.0357143	0	0.616071		21.9798	1.06893		16.6572	1.50575
	4.51214	0.0247934	0.450413	0	0.524793		4.77679	0.133333	0.0111111	0	0.855556		23.0519	0.902845		17.4698	1.31867
	7.52024	0.0143153	0.455076	0.000376719	0.530232		7.96132	0.0222222	0.0444444	0	0.933333		24.1241	0.733701		18.2823	1.15695
	10.5283	0.0184312	0.409359	0.000210832	0.571999		11.1458	0.0355072	0.0434783	0.0541063	0.866908		25.1963	0.566214		19.0948	1.01644
	13.5364	0.0258275	0.372395	0.000337558	0.60144		14.3304	0.0377259	0.0179036	0.0531626	0.891208		26.2685	0.410867		19.9074	0.886404
	16.5445	0.0375414	0.354697	0.000284669	0.607477		17.5149	0.0914301	0.0164955	0.022074	0.87		27.3407	0.279763		20.7199	0.769016
	19.5526	0.0541297	0.358064	0.000176149	0.587631		20.6994	0.2507	0.0245345	0.00529112	0.719474		28.4129	0.178901		21.5325	0.656261
	22.5607	0.0676927	0.368223	8.93301e-05	0.563995		23.884	0.419891	0.0315789	0.00110222	0.547428		29.485	0.106144		22.345	0.551513
	25.5688	0.0756441	0.368091	4.88781e-05	0.556216		27.0685	0.494445	0.0336407	0.000312726	0.471601		30.5572	0.0578828		23.1576	0.448922
	28.5769	0.0809584	0.364617	2.76693e-05	0.554397		30.253	0.540671	0.032106	9.83726e-05	0.427124		31.6294	0.0284916		23.9701	0.358868
	31.585	0.0836721	0.359952	1.77779e-05	0.556359		33.4375	0.567058	0.0298838	4.0269e-05	0.403018		32.7016	0.0114612		24.7827	0.276569
	34.5931	0.0853211	0.347433	8.66374e-06	0.567237		36.6221	0.596071	0.0266112	1.30669e-05	0.377304		33.7738	0.0038304		25.5952	0.205095
													34.846	0.00146302		26.4078	0.144925
													35.9182	0.000594756		27.2203	0.0989051
													36.9903	0.000332337		28.0329	0.0651645
													38.0625	0		28.8454	0.0385272
	PSM/DOPC/chol												39.1347	0.000133862		29.658	0.0224839
													40.2069	0.000521383		30.4705	0.0118235
	Liquid Disordered						Liquid Ordered						41.2791	0.000101988		31.283	0.0050533
	z	3-PSM	3-DOPC	3-chol	mix		z	3-PSM	3-DOPC	3-chol	mix		42.3513	0.000404151		32.0956	0.00316809
	-37.0575	0.114313	0.333524	0	0.552163		-45.8907	0.993176	1.64848e-07	0	0.00682338		43.4234	0.000232129		32.9081	0.0016144
	-33.8351	0.0871627	0.388552	0	0.524286		-41.9002	0.988568	0	0	0.011432		44.4956	0.000567893		33.7207	0.000558229
	-30.6127	0.0743166	0.429589	4.55254e-07	0.496094		-37.9097	0.983956	0	1.64788e-07	0.0160436		45.5678	0.000353076		34.5332	0.000388689
	-27.3903	0.0629039	0.470016	1.57268e-07	0.46708		-33.9192	0.975339	0	8.25428e-07	0.0246605		46.64	0.000354106		35.3458	0.000698457
	-24.168	0.0485945	0.516234	1.84621e-07	0.435171		-29.9287	0.956171	0	8.2605e-06	0.0438211		47.7122	0.000634634		36.1583	0.00181352
	-20.9456	0.0318619	0.56728	2.56459e-07	0.400857		-25.9382	0.903396	0	0.000107677	0.0964958		48.7844	0.000105143		36.9709	5.36719e-05
	-17.7232	0.0182945	0.599849	1.1994e-06	0.381855		-21.9477	0.733767	0	0.00174725	0.264486		49.8565	0.000482089		37.7834	0.000632319
	-14.5008	0.0101932	0.617702	1.85162e-06	0.372103		-17.9572	0.402473	0	0.0108744	0.586652		50.9287	0.000251062		38.596	0.00122573
	-11.2784	0.00613575	0.637981	0	0.355884		-13.9667	0.159843	0	0.0244075	0.815749		52.0009	0.00028996		39.4085	0.000117784
	-8.05598	0.00238162	0.673648	7.00476e-05	0.3239		-9.97624	0.134538	0	0.0140562	0.851406		53.0731	0.000478289		40.2211	0
	-4.83359	0	0.698925	0	0.301075		-5.98574	0.111111	0	0	0.888889
	-1.6112	0	0.711538	0	0.288462		-1.99525	0.54902	0	0	0.45098
	1.6112	0	0.779412	0	0.220588		1.99525	0.586207	0	0	0.413793
	4.83359	0.00362976	0.814882	0	0.181488		5.98574	0.714286	0	0	0.285714
	8.05598	0.00192371	0.79878	0.00016489	0.199132		9.97624	0.0707547	0.00471698	0.174528	0.75
	11.2784	0.00483235	0.756734	4.7845e-05	0.238386		13.9667	0.118009	0.000201704	0.077561	0.804229
	14.5008	0.00994377	0.714989	4.51128e-05	0.275022		17.9572	0.405662	0.000263059	0.00990634	0.584169
	17.7232	0.0196343	0.67633	1.56158e-05	0.30402		21.9477	0.748596	0.000268403	0.000605733	0.25053
	20.9456	0.0348943	0.63212	3.33335e-06	0.332982		25.9382	0.908568	0.000135128	7.24345e-06	0.0912899
	24.168	0.0542657	0.577032	1.66668e-06	0.368701		29.9287	0.95321	5.90829e-05	1.76895e-07	0.0467312
	27.3903	0.0727323	0.526855	6.30096e-07	0.400412		33.9192	0.970894	3.32057e-05	0	0.029073
	30.6127	0.0873675	0.486113	3.03474e-07	0.426519		37.9097	0.979774	1.84592e-05	0	0.0202071
	33.8351	0.100938	0.443606	0	0.455456		41.9002	0.984915	1.16986e-05	0	0.0150729
	37.0575	0.121275	0.361431	0	0.517294		45.8907	0.989392	4.94656e-06	0	0.0106033
	PSM/POPC/chol
	Liquid Disordered						Liquid Ordered
	z	3-PSM	3-POPC	3-chol	mix		z	3-PSM	3-POPC	3-chol	mix
	-38.9345	0.261473	0.134646	0	0.603881		-51.3755	0.956698	3.96332e-05	0	0.0432628
	-35.5489	0.201869	0.179301	1.1935e-07	0.61883		-46.908	0.943423	0.000117567	1.54571e-08	0.0564599
	-32.1633	0.174269	0.215863	2.39267e-07	0.609868		-42.4406	0.93402	0.000156477	1.08203e-07	0.0658233
	-28.7777	0.148094	0.257336	1.24402e-07	0.59457		-37.9732	0.920345	0.000224094	9.11769e-07	0.0794298
	-25.3921	0.116659	0.309844	5.96478e-07	0.573496		-33.5057	0.898934	0.000377008	7.65499e-06	0.100682
	-22.0065	0.079296	0.373192	1.5088e-06	0.547511		-29.0383	0.858605	0.000798978	8.11907e-05	0.140515
	-18.6209	0.046005	0.425309	4.67111e-06	0.528681		-24.5709	0.762464	0.0020338	0.00103592	0.234466
	-15.2352	0.0240067	0.469986	2.66196e-05	0.505981		-20.1034	0.506187	0.00296885	0.0103063	0.480538
	-11.8496	0.0123356	0.520105	1.79557e-05	0.467541		-15.636	0.236837	0.00249334	0.0291619	0.731508
	-8.46403	0.00618756	0.570085	0	0.423727		-11.1686	0.0826532	0.00226976	0.0234824	0.891595
	-5.07842	0.00183824	0.619485	0	0.378676		-6.70115	0.147287	0.0775194	0.0465116	0.728682
	-1.69281	0	0.62963	0	0.37037		-2.23372	0.493377	0.00662252	0.00331126	0.496689
	1.69281	0.0235294	0.517647	0	0.458824		2.23372	0.477876	0.00884956	0	0.513274
	5.07842	0.00158228	0.767405	0	0.231013		6.70115	0.285714	0	0.0285714	0.685714
	8.46403	0.00444648	0.727359	0	0.268195		11.1686	0.0490473	0.000863292	0.0869705	0.863119
	11.8496	0.00811512	0.660801	2.34154e-05	0.331061		15.636	0.232396	0.00127545	0.0178426	0.748486
	15.2352	0.0176778	0.587779	2.46297e-05	0.394518		20.1034	0.548103	0.00352339	0.0027166	0.445657
	18.6209	0.0411362	0.5253	3.20392e-06	0.43356		24.5709	0.761483	0.00299065	0.000198927	0.235327
	22.0065	0.0782194	0.463307	4.30443e-07	0.458473		29.0383	0.836583	0.00160288	5.51502e-06	0.161808
	25.3921	0.123646	0.390959	1.49601e-07	0.485394		33.5057	0.872478	0.0007892	9.35828e-08	0.126733
	28.7777	0.167659	0.327218	0	0.505123		37.9732	0.894819	0.000432574	0	0.104749
	32.1633	0.200898	0.281047	0	0.518055		42.4406	0.909281	0.00027513	0	0.0904438
	35.5489	0.230718	0.239354	0	0.529928		46.908	0.91938	0.00019066	0	0.0804294
	38.9345	0.27709	0.163743	0	0.559167		51.3755	0.936723	8.37515e-05	0	0.0631929

## Sheet: Fig. 6
Ld spectrum N2			Lo spectrum N2
field	amplitude		field	amplitude
3355	-308695		3355	164443
3355.1	-309077		3355.1	165200
3355.2	-309577		3355.2	165991
3355.3	-310220		3355.3	166724
3355.4	-310981		3355.4	167288
3355.5	-311772		3355.5	167596
3355.6	-312482		3355.6	167646
3355.7	-313058		3355.7	167533
3355.8	-313538		3355.8	167421
3355.9	-313999		3355.9	167474
3356	-314459		3356	167813
3356.1	-314834		3356.1	168477
3356.2	-314978		3356.2	169421
3356.3	-314754		3356.3	170515
3356.4	-314103		3356.4	171533
3356.5	-313075		3356.5	172150
3356.6	-311843		3356.6	172015
3356.7	-310679		3356.7	170915
3356.8	-309888		3356.8	168974
3356.9	-309708		3356.9	166713
3357	-310202		3357	164869
3357.1	-311198		3357.1	164081
3357.2	-312301		3357.2	164605
3357.3	-312997		3357.3	166226
3357.4	-312834		3357.4	168370
3357.5	-311603		3357.5	170351
3357.6	-309431		3357.6	171646
3357.7	-306745		3357.7	172061
3357.8	-304089		3357.8	171697
3357.9	-301896		3357.9	170804
3358	-300362		3358	169667
3358.1	-299477		3358.1	168605
3358.2	-299144		3358.2	167989
3358.3	-299272		3358.3	168164
3358.4	-299761		3358.4	169294
3358.5	-300453		3358.5	171266
3358.6	-301124		3358.6	173739
3358.7	-301523		3358.7	176290
3358.8	-301438		3358.8	178569
3358.9	-300755		3358.9	180380
3359	-299522		3359	181696
3359.1	-297965		3359.1	182591
3359.2	-296417		3359.2	183118
3359.3	-295186		3359.3	183180
3359.4	-294444		3359.4	182518
3359.5	-294222		3359.5	180884
3359.6	-294482		3359.6	178273
3359.7	-295190		3359.7	174992
3359.8	-296334		3359.8	171476
3359.9	-297894		3359.9	168024
3360	-299780		3360	164696
3360.1	-301811		3360.1	161472
3360.2	-303739		3360.2	158493
3360.3	-305350		3360.3	156163
3360.4	-306552		3360.4	154994
3360.5	-307387		3360.5	155283
3360.6	-307970		3360.6	156852
3360.7	-308410		3360.7	159034
3360.8	-308788		3360.8	160937
3360.9	-309160		3360.9	161844
3361	-309542		3361	161519
3361.1	-309874		3361.1	160276
3361.2	-310027		3361.2	158763
3361.3	-309866		3361.3	157620
3361.4	-309356		3361.4	157197
3361.5	-308623		3361.5	157478
3361.6	-307916		3361.6	158216
3361.7	-307499		3361.7	159138
3361.8	-307536		3361.8	160072
3361.9	-308025		3361.9	160943
3362	-308819		3362	161716
3362.1	-309691		3362.1	162399
3362.2	-310423		3362.2	163055
3362.3	-310869		3362.3	163781
3362.4	-311000		3362.4	164602
3362.5	-310943		3362.5	165391
3362.6	-310962		3362.6	165862
3362.7	-311336		3362.7	165679
3362.8	-312179		3362.8	164616
3362.9	-313335		3362.9	162714
3363	-314450		3363	160372
3363.1	-315168		3363.1	158268
3363.2	-315273		3363.2	157115
3363.3	-314692		3363.3	157315
3363.4	-313437		3363.4	158728
3363.5	-311590		3363.5	160677
3363.6	-309359		3363.6	162255
3363.7	-307103		3363.7	162740
3363.8	-305253		3363.8	161902
3363.9	-304149		3363.9	160029
3364	-303883		3364	157721
3364.1	-304270		3364.1	155615
3364.2	-304955		3364.2	154180
3364.3	-305599		3364.3	153625
3364.4	-306016		3364.4	153879
3364.5	-306191		3364.5	154639
3364.6	-306193		3364.6	155491
3364.7	-306103		3364.7	156098
3364.8	-306006		3364.8	156357
3364.9	-306023		3364.9	156420
3365	-306285		3365	156566
3365.1	-306833		3365.1	156996
3365.2	-307541		3365.2	157707
3365.3	-308153		3365.3	158532
3365.4	-308432		3365.4	159292
3365.5	-308280		3365.5	159956
3365.6	-307750		3365.6	160664
3365.7	-306949		3365.7	161656
3365.8	-305936		3365.8	163177
3365.9	-304717		3365.9	165412
3366	-303294		3366	168428
3366.1	-301735		3366.1	172093
3366.2	-300164		3366.2	176032
3366.3	-298693		3366.3	179698
3366.4	-297347		3366.4	182587
3366.5	-296059		3366.5	184457
3366.6	-294764		3366.6	185370
3366.7	-293520		3366.7	185505
3366.8	-292569		3366.8	184899
3366.9	-292238		3366.9	183375
3367	-292718		3367	180764
3367.1	-293890		3367.1	177209
3367.2	-295354		3367.2	173253
3367.3	-296654		3367.3	169598
3367.4	-297520		3367.4	166755
3367.5	-297934		3367.5	164858
3367.6	-298027		3367.6	163728
3367.7	-297952		3367.7	163071
3367.8	-297828		3367.8	162645
3367.9	-297753		3367.9	162328
3368	-297796		3368	162117
3368.1	-297973		3368.1	162074
3368.2	-298226		3368.2	162266
3368.3	-298456		3368.3	162712
3368.4	-298575		3368.4	163338
3368.5	-298574		3368.5	163972
3368.6	-298555		3368.6	164405
3368.7	-298690		3368.7	164505
3368.8	-299100		3368.8	164294
3368.9	-299750		3368.9	163933
3369	-300469		3369	163586
3369.1	-301074		3369.1	163320
3369.2	-301500		3369.2	163105
3369.3	-301828		3369.3	162897
3369.4	-302208		3369.4	162666
3369.5	-302768		3369.5	162370
3369.6	-303561		3369.6	161979
3369.7	-304576		3369.7	161591
3369.8	-305757		3369.8	161518
3369.9	-306992		3369.9	162158
3370	-308088		3370	163694
3370.1	-308790		3370.1	165875
3370.2	-308885		3370.2	168119
3370.3	-308317		3370.3	169833
3370.4	-307219		3370.4	170711
3370.5	-305837		3370.5	170780
3370.6	-304409		3370.6	170257
3370.7	-303110		3370.7	169369
3370.8	-302056		3370.8	168292
3370.9	-301331		3370.9	167186
3371	-300955		3371	166256
3371.1	-300863		3371.1	165746
3371.2	-300923		3371.2	165869
3371.3	-301048		3371.3	166712
3371.4	-301274		3371.4	168171
3371.5	-301758		3371.5	169947
3371.6	-302665		3371.6	171645
3371.7	-304038		3371.7	172962
3371.8	-305743		3371.8	173866
3371.9	-307516		3371.9	174597
3372	-309090		3372	175442
3372.1	-310310		3372.1	176456
3372.2	-311171		3372.2	177379
3372.3	-311778		3372.3	177840
3372.4	-312240		3372.4	177682
3372.5	-312600		3372.5	177111
3372.6	-312827		3372.6	176562
3372.7	-312873		3372.7	176411
3372.8	-312731		3372.8	176764
3372.9	-312436		3372.9	177448
3373	-312040		3373	178152
3373.1	-311579		3373.1	178597
3373.2	-311092		3373.2	178618
3373.3	-310640		3373.3	178150
3373.4	-310323		3373.4	177160
3373.5	-310248		3373.5	175618
3373.6	-310456		3373.6	173567
3373.7	-310858		3373.7	171233
3373.8	-311218		3373.8	169051
3373.9	-311255		3373.9	167511
3374	-310792		3374	166906
3374.1	-309881		3374.1	167166
3374.2	-308806		3374.2	167911
3374.3	-307932		3374.3	168662
3374.4	-307502		3374.4	169023
3374.5	-307505		3374.5	168721
3374.6	-307700		3374.6	167585
3374.7	-307757		3374.7	165578
3374.8	-307441		3374.8	162901
3374.9	-306722		3374.9	160025
3375	-305787		3375	157526
3375.1	-304955		3375.1	155818
3375.2	-304522		3375.2	154996
3375.3	-304620		3375.3	154886
3375.4	-305163		3375.4	155218
3375.5	-305935		3375.5	155764
3375.6	-306733		3375.6	156358
3375.7	-307482		3375.7	156877
3375.8	-308208		3375.8	157261
3375.9	-308918		3375.9	157581
3376	-309492		3376	158060
3376.1	-309700		3376.1	159009
3376.2	-309323		3376.2	160657
3376.3	-308295		3376.3	162995
3376.4	-306754		3376.4	165732
3376.5	-304976		3376.5	168392
3376.6	-303240		3376.6	170498
3376.7	-301711		3376.7	171760
3376.8	-300432		3376.8	172180
3376.9	-299417		3376.9	172014
3377	-298761		3377	171591
3377.1	-298638		3377.1	171128
3377.2	-299179		3377.2	170696
3377.3	-300338		3377.3	170327
3377.4	-301880		3377.4	170098
3377.5	-303492		3377.5	170076
3377.6	-304932		3377.6	170180
3377.7	-306102		3377.7	170188
3377.8	-307010		3377.8	169933
3377.9	-307713		3377.9	169509
3378	-308276		3378	169259
3378.1	-308792		3378.1	169543
3378.2	-309357		3378.2	170489
3378.3	-309999		3378.3	171866
3378.4	-310595		3378.4	173141
3378.5	-310900		3378.5	173661
3378.6	-310692		3378.6	172964
3378.7	-309936		3378.7	171077
3378.8	-308832		3378.8	168593
3378.9	-307722		3378.9	166401
3379	-306932		3379	165175
3379.1	-306646		3379.1	165009
3379.2	-306841		3379.2	165453
3379.3	-307296		3379.3	165906
3379.4	-307672		3379.4	166058
3379.5	-307643		3379.5	166049
3379.6	-307046		3379.6	166278
3379.7	-305942		3379.7	167041
3379.8	-304578		3379.8	168240
3379.9	-303268		3379.9	169362
3380	-302281		3380	169742
3380.1	-301792		3380.1	168933
3380.2	-301878		3380.2	166962
3380.3	-302525		3380.3	164286
3380.4	-303637		3380.4	161519
3380.5	-305051		3380.5	159152
3380.6	-306574		3380.6	157458
3380.7	-308026		3380.7	156569
3380.8	-309281		3380.8	156557
3380.9	-310299		3380.9	157406
3381	-311143		3381	158901
3381.1	-311932		3381.1	160598
3381.2	-312742		3381.2	161980
3381.3	-313518		3381.3	162700
3381.4	-314069		3381.4	162721
3381.5	-314183		3381.5	162259
3381.6	-313767		3381.6	161614
3381.7	-312928		3381.7	161049
3381.8	-311914		3381.8	160789
3381.9	-310977		3381.9	161062
3382	-310243		3382	162046
3382.1	-309680		3382.1	163748
3382.2	-309175		3382.2	165924
3382.3	-308662		3382.3	168169
3382.4	-308199		3382.4	170141
3382.5	-307940		3382.5	171739
3382.6	-307999		3382.6	173068
3382.7	-308332		3382.7	174205
3382.8	-308734		3382.8	174985
3382.9	-308975		3382.9	175017
3383	-308941		3383	173916
3383.1	-308669		3383.1	171583
3383.2	-308264		3383.2	168314
3383.3	-307795		3383.3	164708
3383.4	-307281		3383.4	161442
3383.5	-306741		3383.5	159085
3383.6	-306252		3383.6	157995
3383.7	-305970		3383.7	158275
3383.8	-306090		3383.8	159720
3383.9	-306776		3383.9	161822
3384	-308074		3384	163914
3384.1	-309852		3384.1	165447
3384.2	-311817		3384.2	166225
3384.3	-313608		3384.3	166452
3384.4	-314925		3384.4	166562
3384.5	-315622		3384.5	166979
3384.6	-315699		3384.6	167954
3384.7	-315227		3384.7	169506
3384.8	-314290		3384.8	171440
3384.9	-312981		3384.9	173394
3385	-311443		3385	174936
3385.1	-309900		3385.1	175704
3385.2	-308609		3385.2	175534
3385.3	-307757		3385.3	174495
3385.4	-307353		3385.4	172811
3385.5	-307235		3385.5	170732
3385.6	-307185		3385.6	168437
3385.7	-307079		3385.7	166034
3385.8	-306960		3385.8	163619
3385.9	-306976		3385.9	161323
3386	-307261		3386	159299
3386.1	-307836		3386.1	157641
3386.2	-308613		3386.2	156325
3386.3	-309448		3386.3	155246
3386.4	-310199		3386.4	154336
3386.5	-310764		3386.5	153677
3386.6	-311106		3386.6	153476
3386.7	-311256		3386.7	153912
3386.8	-311280		3386.8	154962
3386.9	-311187		3386.9	156343
3387	-310896		3387	157666
3387.1	-310284		3387.1	158693
3387.2	-309308		3387.2	159514
3387.3	-308067		3387.3	160450
3387.4	-306744		3387.4	161738
3387.5	-305495		3387.5	163248
3387.6	-304366		3387.6	164483
3387.7	-303328		3387.7	164880
3387.8	-302378		3387.8	164158
3387.9	-301600		3387.9	162466
3388	-301134		3388	160270
3388.1	-301073		3388.1	158142
3388.2	-301386		3388.2	156608
3388.3	-301922		3388.3	156060
3388.4	-302499		3388.4	156653
3388.5	-302985		3388.5	158219
3388.6	-303338		3388.6	160277
3388.7	-303597		3388.7	162228
3388.8	-303842		3388.8	163621
3388.9	-304135		3388.9	164344
3389	-304468		3389	164631
3389.1	-304776		3389.1	164901
3389.2	-304990		3389.2	165533
3389.3	-305104		3389.3	166699
3389.4	-305171		3389.4	168333
3389.5	-305245		3389.5	170224
3389.6	-305311		3389.6	172111
3389.7	-305280		3389.7	173720
3389.8	-305032		3389.8	174741
3389.9	-304489		3389.9	174865
3390	-303676		3390	173898
3390.1	-302751		3390.1	171876
3390.2	-301952		3390.2	169043
3390.3	-301471		3390.3	165699
3390.4	-301302		3390.4	162019
3390.5	-301214		3390.5	157998
3390.6	-300901		3390.6	153582
3390.7	-300227		3390.7	148897
3390.8	-299356		3390.8	144396
3390.9	-298676		3390.9	140765
3391	-298578		3391	138631
3391.1	-299265		3391.1	138300
3391.2	-300691		3391.2	139683
3391.3	-302623		3391.3	142433
3391.4	-304762		3391.4	146116
3391.5	-306842		3391.5	150299
3391.6	-308682		3391.6	154560
3391.7	-310192		3391.7	158501
3391.8	-311353		3391.8	161835
3391.9	-312193		3391.9	164518
3392	-312783		3392	166767
3392.1	-313195		3392.1	168905
3392.2	-313425		3392.2	171066
3392.3	-313377		3392.3	173045
3392.4	-312930		3392.4	174427
3392.5	-312062		3392.5	174937
3392.6	-310891		3392.6	174692
3392.7	-309579		3392.7	174140
3392.8	-308214		3392.8	173721
3392.9	-306794		3392.9	173544
3393	-305337		3393	173333
3393.1	-303962		3393.1	172669
3393.2	-302862		3393.2	171289
3393.3	-302172		3393.3	169240
3393.4	-301886		3393.4	166793
3393.5	-301847		3393.5	164277
3393.6	-301795		3393.6	161971
3393.7	-301433		3393.7	160094
3393.8	-300525		3393.8	158795
3393.9	-299020		3393.9	158113
3394	-297115		3394	157978
3394.1	-295219		3394.1	158301
3394.2	-293817		3394.2	159066
3394.3	-293324		3394.3	160281
3394.4	-293963		3394.4	161820
3394.5	-295702		3394.5	163342
3394.6	-298270		3394.6	164440
3394.7	-301256		3394.7	164908
3394.8	-304279		3394.8	164863
3394.9	-307102		3394.9	164614
3395	-309613		3395	164418
3395.1	-311727		3395.1	164364
3395.2	-313310		3395.2	164438
3395.3	-314231		3395.3	164642
3395.4	-314476		3395.4	165002
3395.5	-314205		3395.5	165485
3395.6	-313698		3395.6	165953
3395.7	-313241		3395.7	166240
3395.8	-313037		3395.8	166278
3395.9	-313164		3395.9	166155
3396	-313581		3396	166045
3396.1	-314144		3396.1	166107
3396.2	-314655		3396.2	166412
3396.3	-314948		3396.3	166953
3396.4	-314979		3396.4	167684
3396.5	-314838		3396.5	168576
3396.6	-314646		3396.6	169628
3396.7	-314441		3396.7	170858
3396.8	-314165		3396.8	172255
3396.9	-313758		3396.9	173743
3397	-313272		3397	175170
3397.1	-312864		3397.1	176331
3397.2	-312684		3397.2	177023
3397.3	-312759		3397.3	177118
3397.4	-312955		3397.4	176605
3397.5	-313051		3397.5	175597
3397.6	-312838		3397.6	174319
3397.7	-312171		3397.7	173093
3397.8	-310973		3397.8	172294
3397.9	-309256		3397.9	172238
3398	-307168		3398	173021
3398.1	-305002		3398.1	174414
3398.2	-303105		3398.2	175937
3398.3	-301745		3398.3	177119
3398.4	-301032		3398.4	177770
3398.5	-300954		3398.5	178052
3398.6	-301464		3398.6	178264
3398.7	-302542		3398.7	178533
3398.8	-304163		3398.8	178660
3398.9	-306229		3398.9	178239
3399	-308497		3399	176930
3399.1	-310589		3399.1	174633
3399.2	-312092		3399.2	171460
3399.3	-312705		3399.3	167596
3399.4	-312382		3399.4	163221
3399.5	-311363		3399.5	158568
3399.6	-310064		3399.6	153992
3399.7	-308871		3399.7	149938
3399.8	-307972		3399.8	146791
3399.9	-307350		3399.9	144757
3400	-306908		3400	143844
3400.1	-306609		3400.1	143955
3400.2	-306488		3400.2	144960
3400.3	-306559		3400.3	146716
3400.4	-306717		3400.4	149052
3400.5	-306757		3400.5	151794
3400.6	-306522		3400.6	154811
3400.7	-306040		3400.7	158045
3400.8	-305536		3400.8	161499
3400.9	-305293		3400.9	165184
3401	-305466		3401	169028
3401.1	-306002		3401.1	172797
3401.2	-306706		3401.2	176080
3401.3	-307375		3401.3	178412
3401.4	-307885		3401.4	179481
3401.5	-308205		3401.5	179289
3401.6	-308348		3401.6	178144
3401.7	-308344		3401.7	176471
3401.8	-308233		3401.8	174630
3401.9	-308082		3401.9	172862
3402	-307981		3402	171378
3402.1	-307992		3402.1	170419
3402.2	-308102		3402.2	170182
3402.3	-308219		3402.3	170680
3402.4	-308218		3402.4	171695
3402.5	-307987		3402.5	172869
3402.6	-307450		3402.6	173854
3402.7	-306599		3402.7	174408
3402.8	-305535		3402.8	174383
3402.9	-304473		3402.9	173668
3403	-303664		3403	172191
3403.1	-303255		3403.1	169979
3403.2	-303206		3403.2	167244
3403.3	-303322		3403.3	164381
3403.4	-303382		3403.4	161858
3403.5	-303270		3403.5	160069
3403.6	-303024		3403.6	159232
3403.7	-302788		3403.7	159393
3403.8	-302714		3403.8	160471
3403.9	-302897		3403.9	162298
3404	-303341		3404	164646
3404.1	-303965		3404.1	167266
3404.2	-304642		3404.2	169957
3404.3	-305251		3404.3	172621
3404.4	-305718		3404.4	175238
3404.5	-306031		3404.5	177763
3404.6	-306207		3404.6	180032
3404.7	-306248		3404.7	181805
3404.8	-306113		3404.8	182910
3404.9	-305708		3404.9	183381
3405	-304927		3405	183410
3405.1	-303725		3405.1	183188
3405.2	-302185		3405.2	182776
3405.3	-300535		3405.3	182131
3405.4	-299064		3405.4	181235
3405.5	-297996		3405.5	180198
3405.6	-297394		3405.6	179255
3405.7	-297184		3405.7	178642
3405.8	-297286		3405.8	178449
3405.9	-297739		3405.9	178542
3406	-298673		3406	178672
3406.1	-300147		3406.1	178690
3406.2	-301979		3406.2	178720
3406.3	-303741		3406.3	179143
3406.4	-304971		3406.4	180400
3406.5	-305426		3406.5	182767
3406.6	-305215		3406.6	186229
3406.7	-304689		3406.7	190482
3406.8	-304200		3406.8	195061
3406.9	-303912		3406.9	199475
3407	-303789		3407	203316
3407.1	-303684		3407.1	206318
3407.2	-303437		3407.2	208408
3407.3	-302896		3407.3	209762
3407.4	-301938		3407.4	210758
3407.5	-300525		3407.5	211783
3407.6	-298745		3407.6	212989
3407.7	-296786		3407.7	214176
3407.8	-294857		3407.8	214940
3407.9	-293157		3407.9	214962
3408	-291894		3408	214209
3408.1	-291265		3408.1	212918
3408.2	-291347		3408.2	211437
3408.3	-291967		3408.3	210082
3408.4	-292712		3408.4	209115
3408.5	-293111		3408.5	208776
3408.6	-292862		3408.6	209259
3408.7	-291932		3408.7	210631
3408.8	-290513		3408.8	212781
3408.9	-288907		3408.9	215514
3409	-287443		3409	218712
3409.1	-286431		3409.1	222403
3409.2	-286101		3409.2	226639
3409.3	-286523		3409.3	231338
3409.4	-287559		3409.4	236261
3409.5	-288904		3409.5	241161
3409.6	-290193		3409.6	245941
3409.7	-291106		3409.7	250644
3409.8	-291430		3409.8	255347
3409.9	-291055		3409.9	260104
3410	-289969		3410	265003
3410.1	-288247		3410.1	270185
3410.2	-286051		3410.2	275735
3410.3	-283598		3410.3	281545
3410.4	-281123		3410.4	287355
3410.5	-278823		3410.5	292958
3410.6	-276804		3410.6	298383
3410.7	-275054		3410.7	303874
3410.8	-273443		3410.8	309720
3410.9	-271780		3410.9	316146
3411	-269892		3411	323343
3411.1	-267697		3411.1	331529
3411.2	-265206		3411.2	340911
3411.3	-262471		3411.3	351560
3411.4	-259505		3411.4	363367
3411.5	-256265		3411.5	376144
3411.6	-252714		3411.6	389778
3411.7	-248922		3411.7	404273
3411.8	-245101		3411.8	419689
3411.9	-241503		3411.9	436086
3412	-238259		3412	453549
3412.1	-235299		3412.1	472214
3412.2	-232416		3412.2	492213
3412.3	-229411		3412.3	513549
3412.4	-226178		3412.4	536030
3412.5	-222651		3412.5	559311
3412.6	-218738		3412.6	583055
3412.7	-214309		3412.7	607071
3412.8	-209269		3412.8	631335
3412.9	-203626		3412.9	655867
3413	-197491		3413	680591
3413.1	-191045		3413.1	705329
3413.2	-184473		3413.2	729972
3413.3	-177891		3413.3	754699
3413.4	-171269		3413.4	780015
3413.5	-164384		3413.5	806508
3413.6	-156872		3413.6	834442
3413.7	-148325		3413.7	863449
3413.8	-138364		3413.8	892579
3413.9	-126642		3413.9	920682
3414	-112834		3414	946899
3414.1	-96662.2		3414.1	970913
3414.2	-77923.8		3414.2	992859
3414.3	-56472.5		3414.3	1.01298e+06
3414.4	-32121.9		3414.4	1.03132e+06
3414.5	-4538.42		3414.5	1.04765e+06
3414.6	26776.7		3414.6	1.06162e+06
3414.7	62364.2		3414.7	1.07286e+06
3414.8	102609		3414.8	1.08109e+06
3414.9	147597		3414.9	1.08608e+06
3415	197105		3415	1.08765e+06
3415.1	250659		3415.1	1.08573e+06
3415.2	307549		3415.2	1.08043e+06
3415.3	366749		3415.3	1.07207e+06
3415.4	426829		3415.4	1.06102e+06
3415.5	485981		3415.5	1.04765e+06
3415.6	542134		3415.6	1.03219e+06
3415.7	593058		3415.7	1.01469e+06
3415.8	636318		3415.8	995010
3415.9	669160		3415.9	972949
3416	688513		3416	948318
3416.1	691213		3416.1	921023
3416.2	674365		3416.2	891034
3416.3	635654		3416.3	858301
3416.4	573567		3416.4	822704
3416.5	487556		3416.5	784049
3416.6	378203		3416.6	742060
3416.7	247341		3416.7	696373
3416.8	98052.5		3416.8	646617
3416.9	-65497.1		3416.9	592604
3417	-238345		3417	534505
3417.1	-415080		3417.1	472771
3417.2	-590164		3417.2	407829
3417.3	-758189		3417.3	339800
3417.4	-914051		3417.4	268547
3417.5	-1.0531e+06		3417.5	193988
3417.6	-1.17135e+06		3417.6	116356
3417.7	-1.2658e+06		3417.7	36137
3417.8	-1.33472e+06		3417.8	-46203.4
3417.9	-1.37783e+06		3417.9	-130375
3418	-1.39623e+06		3418	-216118
3418.1	-1.39212e+06		3418.1	-302890
3418.2	-1.36843e+06		3418.2	-389681
3418.3	-1.32851e+06		3418.3	-475102
3418.4	-1.27587e+06		3418.4	-557662
3418.5	-1.21391e+06		3418.5	-635987
3418.6	-1.14579e+06		3418.6	-708866
3418.7	-1.07433e+06		3418.7	-775184
3418.8	-1.00197e+06		3418.8	-833924
3418.9	-930759		3418.9	-884237
3419	-862393		3419	-925491
3419.1	-798243		3419.1	-957204
3419.2	-739365		3419.2	-978957
3419.3	-686482		3419.3	-990443
3419.4	-639924		3419.4	-991646
3419.5	-599600		3419.5	-983019
3419.6	-565040		3419.6	-965528
3419.7	-535535		3419.7	-940525
3419.8	-510344		3419.8	-909525
3419.9	-488877		3419.9	-873933
3420	-470763		3420	-834824
3420.1	-455781		3420.1	-792845
3420.2	-443709		3420.2	-748325
3420.3	-434232		3420.3	-701538
3420.4	-426962		3420.4	-652999
3420.5	-421506		3420.5	-603623
3420.6	-417473		3420.6	-554649
3420.7	-414427		3420.7	-507367
3420.8	-411861		3420.8	-462778
3420.9	-409280		3420.9	-421382
3421	-406341		3421	-383190
3421.1	-402912		3421.1	-347927
3421.2	-399022		3421.2	-315238
3421.3	-394737		3421.3	-284810
3421.4	-390067		3421.4	-256388
3421.5	-384955		3421.5	-229768
3421.6	-379342		3421.6	-204839
3421.7	-373274		3421.7	-181610
3421.8	-366957		3421.8	-160145
3421.9	-360710		3421.9	-140391
3422	-354850		3422	-122079
3422.1	-349585		3422.1	-104829
3422.2	-344988		3422.2	-88409.7
3422.3	-341027		3422.3	-72886.4
3422.4	-337603		3422.4	-58464.5
3422.5	-334590		3422.5	-45178
3422.6	-331855		3422.6	-32744.4
3422.7	-329282		3422.7	-20753.6
3422.8	-326823		3422.8	-8999.68
3422.9	-324535		3422.9	2393.15
3423	-322579		3423	13176.8
3423.1	-321122		3423.1	23303.4
3423.2	-320188		3423.2	33044.3
3423.3	-319594		3423.3	42794.7
3423.4	-319058		3423.4	52742.2
3423.5	-318397		3423.5	62678.7
3423.6	-317616		3423.6	72101.7
3423.7	-316818		3423.7	80530.3
3423.8	-316042		3423.8	87812.2
3423.9	-315203		3423.9	94220.5
3424	-314161		3424	100293
3424.1	-312815		3424.1	106552
3424.2	-311107		3424.2	113301
3424.3	-308992		3424.3	120613
3424.4	-306434		3424.4	128454
3424.5	-303463		3424.5	136800
3424.6	-300242		3424.6	145650
3424.7	-297042		3424.7	154971
3424.8	-294125		3424.8	164672
3424.9	-291599		3424.9	174648
3425	-289380		3425	184862
3425.1	-287273		3425.1	195360
3425.2	-285114		3425.2	206212
3425.3	-282840		3425.3	217420
3425.4	-280474		3425.4	228842
3425.5	-278095		3425.5	240143
3425.6	-275827		3425.6	250835
3425.7	-273802		3425.7	260439
3425.8	-272054		3425.8	268746
3425.9	-270391		3425.9	276037
3426	-268392		3426	283081
3426.1	-265598		3426.1	290910
3426.2	-261750		3426.2	300462
3426.3	-256887		3426.3	312298
3426.4	-251260		3426.4	326529
3426.5	-245172		3426.5	342928
3426.6	-238903		3426.6	361129
3426.7	-232726		3426.7	380795
3426.8	-226900		3426.8	401719
3426.9	-221604		3426.9	423857
3427	-216852		3427	447321
3427.1	-212489		3427.1	472339
3427.2	-208241		3427.2	499212
3427.3	-203813		3427.3	528274
3427.4	-198951		3427.4	559828
3427.5	-193500		3427.5	594047
3427.6	-187428		3427.6	630929
3427.7	-180809		3427.7	670404
3427.8	-173741		3427.8	712547
3427.9	-166214		3427.9	757726
3428	-157979		3428	806523
3428.1	-148497		3428.1	859482
3428.2	-137005		3428.2	916856
3428.3	-122702		3428.3	978498
3428.4	-104954		3428.4	1.04391e+06
3428.5	-83372		3428.5	1.11241e+06
3428.6	-57689.7		3428.6	1.18323e+06
3428.7	-27538.3		3428.7	1.25559e+06
3428.8	7691.66		3428.8	1.32856e+06
3428.9	48767		3428.9	1.40091e+06
3429	96363.3		3429	1.47111e+06
3429.1	150815		3429.1	1.53749e+06
3429.2	211980		3429.2	1.59844e+06
3429.3	279206		3429.3	1.65252e+06
3429.4	351350		3429.4	1.69841e+06
3429.5	426814		3429.5	1.73476e+06
3429.6	503615		3429.6	1.76016e+06
3429.7	579440		3429.7	1.7732e+06
3429.8	651656		3429.8	1.77251e+06
3429.9	717230		3429.9	1.75682e+06
3430	772678		3430	1.72507e+06
3430.1	814120		3430.1	1.67652e+06
3430.2	837515		3430.2	1.61096e+06
3430.3	839026		3430.3	1.52881e+06
3430.4	815420		3430.4	1.43102e+06
3430.5	764441		3430.5	1.31888e+06
3430.6	685096		3430.6	1.19379e+06
3430.7	577850		3430.7	1.05713e+06
3430.8	444685		3430.8	910280
3430.9	289033		3430.9	754905
3431	115591		3431	593152
3431.1	-69990.3		3431.1	427692
3431.2	-261490		3431.2	261493
3431.3	-452527		3431.3	97533.7
3431.4	-636935		3431.4	-61400.8
3431.5	-809069		3431.5	-212808
3431.6	-964038		3431.6	-354530
3431.7	-1.09788e+06		3431.7	-484820
3431.8	-1.2077e+06		3431.8	-602403
3431.9	-1.29177e+06		3431.9	-706469
3432	-1.34962e+06		3432	-796593
3432.1	-1.38207e+06		3432.1	-872621
3432.2	-1.39109e+06		3432.2	-934593
3432.3	-1.37956e+06		3432.3	-982804
3432.4	-1.35082e+06		3432.4	-1.01797e+06
3432.5	-1.30836e+06		3432.5	-1.04131e+06
3432.6	-1.2555e+06		3432.6	-1.05443e+06
3432.7	-1.19527e+06		3432.7	-1.0589e+06
3432.8	-1.13034e+06		3432.8	-1.05595e+06
3432.9	-1.06299e+06		3432.9	-1.04646e+06
3433	-995174		3433	-1.03113e+06
3433.1	-928559		3433.1	-1.01076e+06
3433.2	-864616		3433.2	-986211
3433.3	-804629		3433.3	-958382
3433.4	-749642		3433.4	-928151
3433.5	-700345		3433.5	-896330
3433.6	-656988		3433.6	-863581
3433.7	-619382		3433.7	-830319
3433.8	-587039		3433.8	-796678
3433.9	-559361		3433.9	-762618
3434	-535779		3434	-728091
3434.1	-515786		3434.1	-693191
3434.2	-498894		3434.2	-658197
3434.3	-484618		3434.3	-623514
3434.4	-472475		3434.4	-589551
3434.5	-461978		3434.5	-556639
3434.6	-452615		3434.6	-524967
3434.7	-443903		3434.7	-494506
3434.8	-435522		3434.8	-464944
3434.9	-427449		3434.9	-435718
3435	-419920		3435	-406209
3435.1	-413206		3435.1	-376023
3435.2	-407355		3435.2	-345196
3435.3	-402118		3435.3	-314213
3435.4	-397093		3435.4	-283837
3435.5	-391925		3435.5	-254799
3435.6	-386401		3435.6	-227503
3435.7	-380459		3435.7	-201916
3435.8	-374182		3435.8	-177719
3435.9	-367821		3435.9	-154577
3436	-361754		3436	-132289
3436.1	-356337		3436.1	-110747
3436.2	-351721		3436.2	-89820.2
3436.3	-347793		3436.3	-69329.8
3436.4	-344287		3436.4	-49138.5
3436.5	-340974		3436.5	-29267
3436.6	-337782		3436.6	-9955.86
3436.7	-334774		3436.7	8380.16
3436.8	-332052		3436.8	25311
3436.9	-329658		3436.9	40602.3
3437	-327533		3437	54338.5
3437.1	-325550		3437.1	66849.5
3437.2	-323595		3437.2	78504.8
3437.3	-321635		3437.3	89582.3
3437.4	-319700		3437.4	100349
3437.5	-317795		3437.5	111250
3437.6	-315817		3437.6	122957
3437.7	-313592		3437.7	136166
3437.8	-310982		3437.8	151280
3437.9	-307981		3437.9	168205
3438	-304710		3438	186411
3438.1	-301352		3438.1	205211
3438.2	-298087		3438.2	224075
3438.3	-295066		3438.3	242803
3438.4	-292389		3438.4	261481
3438.5	-290061		3438.5	280351
3438.6	-287984		3438.6	299695
3438.7	-286007		3438.7	319784
3438.8	-284022		3438.8	340810
3438.9	-282020		3438.9	362818
3439	-280051		3439	385665
3439.1	-278111		3439.1	409056
3439.2	-276058		3439.2	432595
3439.3	-273660		3439.3	455826
3439.4	-270745		3439.4	478302
3439.5	-267340		3439.5	499696
3439.6	-263690		3439.6	519934
3439.7	-260114		3439.7	539230
3439.8	-256826		3439.8	557990
3439.9	-253820		3439.9	576607
3440	-250884		3440	595256
3440.1	-247701		3440.1	613807
3440.2	-243962		3440.2	631852
3440.3	-239439		3440.3	648797
3440.4	-234015		3440.4	663932
3440.5	-227705		3440.5	676481
3440.6	-220672		3440.6	685662
3440.7	-213219		3440.7	690789
3440.8	-205706		3440.8	691422
3440.9	-198376		3440.9	687481
3441	-191196		3441	679275
3441.1	-183839		3441.1	667358
3441.2	-175836		3441.2	652320
3441.3	-166809		3441.3	634620
3441.4	-156582		3441.4	614582
3441.5	-145148		3441.5	592481
3441.6	-132582		3441.6	568592
3441.7	-119017		3441.7	543139
3441.8	-104705		3441.8	516217
3441.9	-90045.1		3441.9	487811
3442	-75497		3442	457955
3442.1	-61417		3442.1	426931
3442.2	-47933.6		3442.2	395304
3442.3	-34972.4		3442.3	363724
3442.4	-22413		3442.4	332670
3442.5	-10275.2		3442.5	302357
3442.6	1177.75		3442.6	272900
3442.7	11455.5		3442.7	244531
3442.8	19944.1		3442.8	217661
3442.9	26035.3		3442.9	192752
3443	29233.4		3443	170145
3443.1	29217		3443.1	149979
3443.2	25851.4		3443.2	132220
3443.3	19160		3443.3	116717
3443.4	9262.74		3443.4	103257
3443.5	-3699.01		3443.5	91592.4
3443.6	-19616.7		3443.6	81483.1
3443.7	-38395.4		3443.7	72718.4
3443.8	-59845.7		3443.8	65103.8
3443.9	-83546.4		3443.9	58420.3
3444	-108797		3444	52412.6
3444.1	-134739		3444.1	46852.3
3444.2	-160585		3444.2	41649.6
3444.3	-185805		3444.3	36905.7
3444.4	-210145		3444.4	32810.4
3444.5	-233513		3444.5	29419.4
3444.6	-255848		3444.6	26501.6
3444.7	-277065		3444.7	23630.5
3444.8	-297054		3444.8	20478.5
3444.9	-315693		3444.9	17071.6
3445	-332856		3445	13772.5
3445.1	-348435		3445.1	11010
3445.2	-362404		3445.2	9003.4
3445.3	-374870		3445.3	7718.27
3445.4	-386077		3445.4	7042.96
3445.5	-396333		3445.5	6951.8
3445.6	-405904		3445.6	7453.13
3445.7	-414944		3445.7	8378.35
3445.8	-423507		3445.8	9269.86
3445.9	-431590		3445.9	9547.02
3446	-439171		3446	8851.56
3446.1	-446239		3446.1	7287.86
3446.2	-452824		3446.2	5366.4
3446.3	-459007		3446.3	3723.16
3446.4	-464897		3446.4	2856.07
3446.5	-470586		3446.5	3038.33
3446.6	-476133		3446.6	4353.31
3446.7	-481571		3446.7	6696.2
3446.8	-486904		3446.8	9707.47
3446.9	-492051		3446.9	12773.5
3447	-496795		3447	15222.1
3447.1	-500825		3447.1	16643.4
3447.2	-503867		3447.2	17100
3447.3	-505835		3447.3	17041.7
3447.4	-506881		3447.4	16979.6
3447.5	-507333		3447.5	17173.5
3447.6	-507542		3447.6	17560.1
3447.7	-507759		3447.7	17941
3447.8	-508080		3447.8	18238.1
3447.9	-508477		3447.9	18592.6
3448	-508855		3448	19227.7
3448.1	-509091		3448.1	20213.7
3448.2	-509063		3448.2	21361.5
3448.3	-508659		3448.3	22353.6
3448.4	-507785		3448.4	22994.6
3448.5	-506346		3448.5	23345.4
3448.6	-504224		3448.6	23617.1
3448.7	-501283		3448.7	23918.3
3448.8	-497418		3448.8	24067.7
3448.9	-492641		3448.9	23637.4
3449	-487123		3449	22217.2
3449.1	-481154		3449.1	19729.9
3449.2	-475029		3449.2	16569.6
3449.3	-468935		3449.3	13453.2
3449.4	-462907		3449.4	11086.8
3449.5	-456859		3449.5	9877.2
3449.6	-450674		3449.6	9849.4
3449.7	-444298		3449.7	10734.6
3449.8	-437814		3449.8	12092
3449.9	-431441		3449.9	13393
3450	-425447		3450	14110.3
3450.1	-420005		3450.1	13863.2
3450.2	-415114		3450.2	12572.4
3450.3	-410634		3450.3	10501.7
3450.4	-406434		3450.4	8109.47
3450.5	-402494		3450.5	5783.96
3450.6	-398892		3450.6	3653.81
3450.7	-395668		3450.7	1615.69
3450.8	-392707		3450.8	-475.338
3450.9	-389759		3450.9	-2647.58
3451	-386569		3451	-4819.6
3451.1	-383011		3451.1	-6923.48
3451.2	-379137		3451.2	-8987.99
3451.3	-375126		3451.3	-11086.6
3451.4	-371221		3451.4	-13213.9
3451.5	-367640		3451.5	-15249.9
3451.6	-364514		3451.6	-17087.8
3451.7	-361854		3451.7	-18804.5
3451.8	-359598		3451.8	-20674.2
3451.9	-357698		3451.9	-22970.5
3452	-356157		3452	-25730.9
3452.1	-354996		3452.1	-28700.8
3452.2	-354187		3452.2	-31506.8
3452.3	-353630		3452.3	-33918.8
3452.4	-353172		3452.4	-36005.2
3452.5	-352662		3452.5	-38076.1
3452.6	-351975		3452.6	-40455.6
3452.7	-351019		3452.7	-43227.2
3452.8	-349721		3452.8	-46119.2
3452.9	-348022		3452.9	-48613.7
3453	-345900		3453	-50224.6
3453.1	-343402		3453.1	-50769.2
3453.2	-340670		3453.2	-50445.4
3453.3	-337923		3453.3	-49652.9
3453.4	-335411		3453.4	-48693.5
3453.5	-333340		3453.5	-47584.6
3453.6	-331804		3453.6	-46104.9
3453.7	-330752		3453.7	-43982.6
3453.8	-330001		3453.8	-41053.1
3453.9	-329286		3453.9	-37319.8
3454	-328346		3454	-32968.2
3454.1	-327011		3454.1	-28364.5
3454.2	-325263		3454.2	-23995.5
3454.3	-323212		3454.3	-20327.9
3454.4	-321016		3454.4	-17648.2
3454.5	-318803		3454.5	-15961.7
3454.6	-316683		3454.6	-14983.2
3454.7	-314806		3454.7	-14226.8
3454.8	-313379		3454.8	-13197.9
3454.9	-312579		3454.9	-11623.7
3455	-312421		3455	-9558.63
3455.1	-312723		3455.1	-7245.97
3455.2	-313219		3455.2	-4814.56
3455.3	-313717		3455.3	-2061.39
3455.4	-314178		3455.4	1485.37
3455.5	-314648		3455.5	6259.8
3455.6	-315151		3455.6	12341.9
3455.7	-315612		3455.7	19359.9
3455.8	-315863		3455.8	26650.5
3455.9	-315712		3455.9	33524.3
3456	-315035		3456	39456.3
3456.1	-313858		3456.1	44164.2
3456.2	-312376		3456.2	47648
3456.3	-310891		3456.3	50218.8
3456.4	-309689		3456.4	52425.2
3456.5	-308931		3456.5	54822.4
3456.6	-308595		3456.6	57696.3
3456.7	-308520		3456.7	60941.7
3456.8	-308527		3456.8	64158.1
3456.9	-308538		3456.9	66848.9
3457	-308624		3457	68614.5
3457.1	-308948		3457.1	69339.7
3457.2	-309669		3457.2	69367.9
3457.3	-310849		3457.3	69510.3
3457.4	-312423		3457.4	70746.3
3457.5	-314188		3457.5	73718.8
3457.6	-315843		3457.6	78379.5
3457.7	-317056		3457.7	84066.1
3457.8	-317594		3457.8	89942.7
3457.9	-317439		3457.9	95456.8
3458	-316819		3458	100490
3458.1	-316108		3458.1	105162
3458.2	-315631		3458.2	109525
3458.3	-315527		3458.3	113435
3458.4	-315728		3458.4	116678
3458.5	-316051		3458.5	119169
3458.6	-316306		3458.6	120991
3458.7	-316376		3458.7	122229
3458.8	-316266		3458.8	122780
3458.9	-316090		3458.9	122355
3459	-315979		3459	120690
3459.1	-315961		3459.1	117805
3459.2	-315936		3459.2	114149
3459.3	-315763		3459.3	110523
3459.4	-315398		3459.4	107824
3459.5	-314928		3459.5	106702
3459.6	-314472		3459.6	107281
3459.7	-314049		3459.7	109105
3459.8	-313531		3459.8	111349
3459.9	-312732		3459.9	113219
3460	-311546		3460	114314
3460.1	-310035		3460.1	114779
3460.2	-308422		3460.2	115181
3460.3	-307009		3460.3	116192
3460.4	-306034		3460.4	118233
3460.5	-305552		3460.5	121260
3460.6	-305385		3460.6	124805
3460.7	-305226		3460.7	128226
3460.8	-304810		3460.8	131014
3460.9	-304066		3460.9	132979
3461	-303111		3461	134266
3461.1	-302154		3461.1	135250
3461.2	-301396		3461.2	136363
3461.3	-300986		3461.3	137914
3461.4	-301008		3461.4	139957
3461.5	-301450		3461.5	142282
3461.6	-302211		3461.6	144521
3461.7	-303163		3461.7	146318
3461.8	-304218		3461.8	147478
3461.9	-305331		3461.9	148046
3462	-306422		3462	148280
3462.1	-307345		3462.1	148510
3462.2	-307980		3462.2	148966
3462.3	-308367		3462.3	149667
3462.4	-308749		3462.4	150453
3462.5	-309447		3462.5	151095
3462.6	-310656		3462.6	151401
3462.7	-312310		3462.7	151230
3462.8	-314096		3462.8	150467
3462.9	-315587		3462.9	149019
3463	-316418		3463	146882
3463.1	-316424		3463.1	144233
3463.2	-315679		3463.2	141429
3463.3	-314421		3463.3	138875
3463.4	-312931		3463.4	136840
3463.5	-311440		3463.5	135381
3463.6	-310108		3463.6	134413
3463.7	-309060		3463.7	133829
3463.8	-308412		3463.8	133551
3463.9	-308238		3463.9	133500
3464	-308536		3464	133584
3464.1	-309232		3464.1	133724
3464.2	-310212		3464.2	133886
3464.3	-311368		3464.3	134048
3464.4	-312589		3464.4	134147
3464.5	-313755		3464.5	134078
3464.6	-314750		3464.6	133782
3464.7	-315506		3464.7	133343
3464.8	-316010		3464.8	132998
3464.9	-316261		3464.9	133032
3465	-316230		3465	133643
3465.1	-315868		3465.1	134845
3465.2	-315168		3465.2	136464
3465.3	-314203		3465.3	138223
3465.4	-313106		3465.4	139884
3465.5	-311994		3465.5	141361
3465.6	-310898		3465.6	142726
3465.7	-309768		3465.7	144049
3465.8	-308543		3465.8	145218
3465.9	-307256		3465.9	145936
3466	-306093		3466	145943
3466.1	-305360		3466.1	145282
3466.2	-305357		3466.2	144340
3466.3	-306224		3466.3	143625
3466.4	-307846		3466.4	143470
3466.5	-309890		3466.5	143871
3466.6	-311949		3466.6	144547
3466.7	-313712		3466.7	145154
3466.8	-315043		3466.8	145509
3466.9	-315952		3466.9	145736
3467	-316488		3467	146238
3467.1	-316675		3467.1	147527
3467.2	-316521		3467.2	149958
3467.3	-316088		3467.3	153506
3467.4	-315518		3467.4	157688
3467.5	-314983		3467.5	161682
3467.6	-314582		3467.6	164604
3467.7	-314259		3467.7	165820
3467.8	-313834		3467.8	165143
3467.9	-313104		3467.9	162863
3468	-311967		3468	159630
3468.1	-310478		3468.1	156243
3468.2	-308852		3468.2	153446
3468.3	-307413		3468.3	151754
3468.4	-306496		3468.4	151351
3468.5	-306297		3468.5	152052
3468.6	-306781		3468.6	153386
3468.7	-307693		3468.7	154795
3468.8	-308715		3468.8	155875
3468.9	-309626		3468.9	156524
3469	-310362		3469	156906
3469.1	-310962		3469.1	157259
3469.2	-311469		3469.2	157686
3469.3	-311864		3469.3	158079
3469.4	-312077		3469.4	158243
3469.5	-312029		3469.5	158115
3469.6	-311675		3469.6	157896
3469.7	-311016		3469.7	157951
3469.8	-310091		3469.8	158531
3469.9	-308968		3469.9	159548
3470	-307757		3470	160613
3470.1	-306633		3470.1	161331
3470.2	-305809		3470.2	161581
3470.3	-305435		3470.3	161530
3470.4	-305481		3470.4	161386
3470.5	-305723		3470.5	161174
3470.6	-305879		3470.6	160740
3470.7	-305794		3470.7	159932
3470.8	-305530		3470.8	158747
3470.9	-305323		3470.9	157325
3471	-305428		3471	155884
3471.1	-305985		3471.1	154669
3471.2	-306929		3471.2	153899
3471.3	-308024		3471.3	153682
3471.4	-308982		3471.4	153946
3471.5	-309621		3471.5	154480
3471.6	-309922		3471.6	155054
3471.7	-309970		3471.7	155477
3471.8	-309830		3471.8	155566
3471.9	-309492		3471.9	155164
3472	-308893		3472	154262
3472.1	-307984		3472.1	153106
3472.2	-306779		3472.2	152104
3472.3	-305386		3472.3	151554
3472.4	-304011		3472.4	151416
3472.5	-302910		3472.5	151356
3472.6	-302308		3472.6	150989
3472.7	-302313		3472.7	150105
3472.8	-302874		3472.8	148705
3472.9	-303776		3472.9	146906
3473	-304688		3473	144880
3473.1	-305266		3473.1	142874
3473.2	-305301		3473.2	141228
3473.3	-304834		3473.3	140279
3473.4	-304138		3473.4	140196
3473.5	-303570		3473.5	140885
3473.6	-303382		3473.6	142081
3473.7	-303627		3473.7	143548
3473.8	-304205		3473.8	145203
3473.9	-304987		3473.9	147076
3474	-305900		3474	149121
3474.1	-306913		3474.1	151092
3474.2	-307967		3474.2	152589
3474.3	-308951		3474.3	153279
3474.4	-309774		3474.4	153112
3474.5	-310482		3474.5	152402
3474.6	-311246		3474.6	151731
3474.7	-312223		3474.7	151701
3474.8	-313394		3474.8	152652
3474.9	-314566		3474.9	154476
3475	-315513		3475	156691
3475.1	-316124		3475.1	158736
3475.2	-316392		3475.2	160260
3475.3	-316337		3475.3	161163
3475.4	-315931		3475.4	161438
3475.5	-315120		3475.5	161046
3475.6	-313891		3475.6	160006
3475.7	-312325		3475.7	158597
3475.8	-310622		3475.8	157396
3475.9	-309054		3475.9	157014
3476	-307890		3476	157736
3476.1	-307298		3476.1	159347
3476.2	-307282		3476.2	161292
3476.3	-307685		3476.3	162978
3476.4	-308247		3476.4	164020
3476.5	-308693		3476.5	164306
3476.6	-308819		3476.6	163938
3476.7	-308537		3476.7	163120
3476.8	-307883		3476.8	162061
3476.9	-306988		3476.9	160934
3477	-306061		3477	159907
3477.1	-305366		3477.1	159178
3477.2	-305137		3477.2	158922
3477.3	-305452		3477.3	159157
3477.4	-306143		3477.4	159650
3477.5	-306861		3477.5	159959
3477.6	-307277		3477.6	159606
3477.7	-307301		3477.7	158288
3477.8	-307119		3477.8	156006
3477.9	-307025		3477.9	153131
3478	-307182		3478	150373
3478.1	-307502		3478.1	148602
3478.2	-307738		3478.2	148501
3478.3	-307685		3478.3	150202
3478.4	-307304		3478.4	153150
3478.5	-306712		3478.5	156360
3478.6	-306060		3478.6	158896
3478.7	-305426		3478.7	160256
3478.8	-304804		3478.8	160415
3478.9	-304198		3478.9	159571
3479	-303701		3479	157852
3479.1	-303493		3479.1	155224
3479.2	-303734		3479.2	151674
3479.3	-304459		3479.3	147480
3479.4	-305524		3479.4	143290
3479.5	-306649		3479.5	139908
3479.6	-307529		3479.6	137927
3479.7	-307986		3479.7	137500
3479.8	-308048		3479.8	138400
3479.9	-307930		3479.9	140256
3480	-307886		3480	142756
3480.1	-308049		3480.1	145639
3480.2	-308356		3480.2	148548
3480.3	-308617		3480.3	150950
3480.4	-308662		3480.4	152252
3480.5	-308475		3480.5	152098
3480.6	-308222		3480.6	150613
3480.7	-308166		3480.7	148422
3480.8	-308512		3480.8	146403
3480.9	-309282		3480.9	145314
3481	-310279		3481	145515
3481.1	-311178		3481.1	146866
3481.2	-311686		3481.2	148813
3481.3	-311694		3481.3	150602
3481.4	-311320		3481.4	151561
3481.5	-310833		3481.5	151342
3481.6	-310497		3481.6	150024
3481.7	-310443		3481.7	148040
3481.8	-310619		3481.8	145995
3481.9	-310828		3481.9	144498
3482	-310836		3482	144010
3482.1	-310485		3482.1	144713
3482.2	-309770		3482.2	146410
3482.3	-308813		3482.3	148569
3482.4	-307775		3482.4	150538
3482.5	-306803		3482.5	151825
3482.6	-306025		3482.6	152269
3482.7	-305573		3482.7	151974
3482.8	-305575		3482.8	151128
3482.9	-306110		3482.9	149877
3483	-307176		3483	148342
3483.1	-308673		3483.1	146711
3483.2	-310396		3483.2	145264
3483.3	-312051		3483.3	144303
3483.4	-313302		3483.4	144030
3483.5	-313885		3483.5	144425
3483.6	-313722		3483.6	145220
3483.7	-312949		3483.7	145986
3483.8	-311844		3483.8	146363
3483.9	-310691		3483.9	146301
3484	-309688		3484	146131
3484.1	-308917		3484.1	146365
3484.2	-308381		3484.2	147330
3484.3	-308067		3484.3	148926
3484.4	-307977		3484.4	150703
3484.5	-308115		3484.5	152204
3484.6	-308430		3484.6	153282
3484.7	-308769		3484.7	154169
3484.8	-308912		3484.8	155295
3484.9	-308667		3484.9	157025
3485	-307975		3485	159495
3485.1	-306953		3485.1	162571
3485.2	-305831		3485.2	165903
3485.3	-304863		3485.3	168997
3485.4	-304257		3485.4	171301
3485.5	-304167		3485.5	172326
3485.6	-304688		3485.6	171797
3485.7	-305819		3485.7	169765
3485.8	-307405		3485.8	166597
3485.9	-309134		3485.9	162838
3486	-310608		3486	159022
3486.1	-311496		3486.1	155511
3486.2	-311667		3486.2	152425
3486.3	-311213		3486.3	149675
3486.4	-310366		3486.4	147087
3486.5	-309375		3486.5	144566
3486.6	-308460		3486.6	142198
3486.7	-307812		3486.7	140254
3486.8	-307600		3486.8	139078
3486.9	-307920		3486.9	138903
3487	-308755		3487	139705
3487.1	-309980		3487.1	141184
3487.2	-311432		3487.2	142909
3487.3	-312974		3487.3	144542
3487.4	-314518		3487.4	145995
3487.5	-315984		3487.5	147429
3487.6	-317251		3487.6	149116
3487.7	-318122		3487.7	151264
3487.8	-318349		3487.8	153874
3487.9	-317718		3487.9	156677
3488	-316179		3488	159171
3488.1	-313929		3488.1	160777
3488.2	-311392		3488.2	161109
3488.3	-309075		3488.3	160213
3488.4	-307369		3488.4	158610
3488.5	-306384		3488.5	157073
3488.6	-305938		3488.6	156256
3488.7	-305716		3488.7	156421
3488.8	-305492		3488.8	157415
3488.9	-305276		3488.9	158850
3489	-305306		3489	160283
3489.1	-305910		3489.1	161315
3489.2	-307327		3489.2	161630
3489.3	-309574		3489.3	161039
3489.4	-312377		3489.4	159526
3489.5	-315230		3489.5	157225
3489.6	-317539		3489.6	154353
3489.7	-318808		3489.7	151170
3489.8	-318793		3489.8	147999
3489.9	-317577		3489.9	145241
3490	-315551		3490	143277
3490.1	-313274		3490.1	142295
3490.2	-311267		3490.2	142197
3490.3	-309869		3490.3	142732
3490.4	-309199		3490.4	143756
3490.5	-309216		3490.5	145381
3490.6	-309745		3490.6	147874
3490.7	-310479		3490.7	151378
3490.8	-311009		3490.8	155679
3490.9	-310955		3490.9	160174
3491	-310148		3491	164039
3491.1	-308721		3491.1	166527
3491.2	-307041		3491.2	167245
3491.3	-305516		3491.3	166282
3491.4	-304402		3491.4	164154
3491.5	-303720		3491.5	161626
3491.6	-303312		3491.6	159511
3491.7	-302994		3491.7	158458
3491.8	-302679		3491.8	158710
3491.9	-302402		3491.9	159966
3492	-302258		3492	161504
3492.1	-302324		3492.1	162572
3492.2	-302636		3492.2	162770
3492.3	-303213		3492.3	162174
3492.4	-304070		3492.4	161150
3492.5	-305190		3492.5	160077
3492.6	-306492		3492.6	159193
3492.7	-307831		3492.7	158592
3492.8	-309051		3492.8	158282
3492.9	-310047		3492.9	158221
3493	-310788		3493	158323
3493.1	-311281		3493.1	158461
3493.2	-311504		3493.2	158473
3493.3	-311383		3493.3	158195
3493.4	-310865		3493.4	157539
3493.5	-310019		3493.5	156599
3493.6	-309050		3493.6	155657
3493.7	-308171		3493.7	155022
3493.8	-307483		3493.8	154789
3493.9	-306990		3493.9	154747
3494	-306757		3494	154519
3494.1	-306981		3494.1	153828
3494.2	-307862		3494.2	152633
3494.3	-309369		3494.3	151074
3494.4	-311140		3494.4	149329
3494.5	-312663		3494.5	147516
3494.6	-313585		3494.6	145707
3494.7	-313900		3494.7	143971
3494.8	-313864		3494.8	142420
3494.9	-313744		3494.9	141233
3495	-313613		3495	140668
3495.1	-313364		3495.1	141031
3495.2	-312856		3495.2	142576
3495.3	-312048		3495.3	145360
3495.4	-310998		3495.4	149137
3495.5	-309783		3495.5	153401
3495.6	-308459		3495.6	157547
3495.7	-307088		3495.7	161065
3495.8	-305766		3495.8	163682
3495.9	-304595		3495.9	165408
3496	-303613		3496	166476
3496.1	-302775		3496.1	167182
3496.2	-302014		3496.2	167685
3496.3	-301315		3496.3	167900
3496.4	-300741		3496.4	167585
3496.5	-300361		3496.5	166553
3496.6	-300156		3496.6	164832
3496.7	-300003		3496.7	162685
3496.8	-299751		3496.8	160470
3496.9	-299353		3496.9	158480
3497	-298934		3497	156854
3497.1	-298732		3497.1	155600
3497.2	-298980		3497.2	154697
3497.3	-299770		3497.3	154181
3497.4	-301006		3497.4	154134
3497.5	-302453		3497.5	154593
3497.6	-303855		3497.6	155452
3497.7	-305034		3497.7	156470
3497.8	-305929		3497.8	157379
3497.9	-306546		3497.9	158034
3498	-306911		3498	158476
3498.1	-307064		3498.1	158865
3498.2	-307087		3498.2	159308
3498.3	-307091		3498.3	159723
3498.4	-307145		3498.4	159865
3498.5	-307183		3498.5	159530
3498.6	-306997		3498.6	158755
3498.7	-306348		3498.7	157816
3498.8	-305139		3498.8	156999
3498.9	-303511		3498.9	156356
3499	-301787		3499	155674
3499.1	-300285		3499.1	154718
3499.2	-299156		3499.2	153540
3499.3	-298365		3499.3	152568
3499.4	-297804		3499.4	152362
3499.5	-297448		3499.5	153210
3499.6	-297433		3499.6	154943
3499.7	-298006		3499.7	157095
3499.8	-299389		3499.8	159270
3499.9	-301610		3499.9	161362
3500	-304409		3500	163459
3500.1	-307290		3500.1	165530
3500.2	-309700		3500.2	167215
3500.3	-311254		3500.3	167922
3500.4	-311855		3500.4	167184
3500.5	-311680		3500.5	164993
3500.6	-311037		3500.6	161889
3500.7	-310223		3500.7	158747
3500.8	-309449		3500.8	156415
3500.9	-308827		3500.9	155394
3501	-308395		3501	155710
3501.1	-308122		3501.1	157004
3501.2	-307919		3501.2	158745
3501.3	-307683		3501.3	160413
3501.4	-307377		3501.4	161601
3501.5	-307079		3501.5	162055
3501.6	-306924		3501.6	161695
3501.7	-306970		3501.7	160607
3501.8	-307100		3501.8	158975
3501.9	-307083		3501.9	157020
3502	-306750		3502	154998
3502.1	-306141		3502.1	153205
3502.2	-305494		3502.2	151944
3502.3	-305081		3502.3	151447
3502.4	-305030		3502.4	151808
3502.5	-305276		3502.5	152985
3502.6	-305652		3502.6	154818
3502.7	-306001		3502.7	157050
3502.8	-306221		3502.8	159341
3502.9	-306250		3502.9	161322
3503	-306048		3503	162712
3503.1	-305644		3503.1	163435
3503.2	-305185		3503.2	163630
3503.3	-304891		3503.3	163542
3503.4	-304930		3503.4	163348
3503.5	-305282		3503.5	163078
3503.6	-305739		3503.6	162636
3503.7	-306027		3503.7	161872
3503.8	-305937		3503.8	160626
3503.9	-305369		3503.9	158810
3504	-304331		3504	156518
3504.1	-302955		3504.1	154091
3504.2	-301522		3504.2	152026
3504.3	-300410		3504.3	150742
3504.4	-299928		3504.4	150336
3504.5	-300138		3504.5	150525
3504.6	-300826		3504.6	150821
3504.7	-301660		3504.7	150816
3504.8	-302385		3504.8	150345
3504.9	-302893		3504.9	149463

## Sheet: Fig. 7
		Ld phase N2		Ld phase air		Lo phase N2		Lo phase air
sqrt power		amplitude		amplitude		amplitude		amplitude
7.07946		2.19905		4.28479		3.02135		4.23393
5.01187		2.39076		3.58937		2.91375		3.54937
3.54813		2.20258		2.73772		2.46578		2.71309
2.51189		1.8082		1.99938		1.90254		2.00129
1.77828		1.38941		1.43467		1.39731		1.42429
1.25893		1		1		1		1
0.891251		0.707004		0.692184		0.703198		0.69636
0.630957		0.485283		0.470684		0.478655		0.463952
0.446684		0.339476		0.332566		0.331427		0.331198
0.316228		0.234934		0.22646		0.228007		0.232842
0.223872		0.164456		0.16101		0.167189		0.157183

## Sheet:  Fig.8 (left sim)
		Lo phase, count of 4 replicates (names im3a, im3b, im3c, im3d)									Ld phase, count of 4 replicates (names im3a, im3b, im3c, im3d)
radius		im3a		im3b		im3c		im3d			im3a		im3b		im3c		im3d
r (in A)		g(r)	n(r)	g(r)	n(r)	g(r)	n(r)	g(r)	n(r)		g(r)	n(r)	g(r)	n(r)	g(r)	n(r)	g(r)	n(r)
0.1		0	0	0	0	0	0	0	0		0	0	0	0	0	0	0	0
0.2		0	0	0	0	0	0	0	0		0	0	0	0	0	0	0	0
0.3		0	0	0	0	0	0	0	0		0	0	0	0	0	0	0	0
0.4		0	0	0	0	0	0	0	0		0	0	0	0	0	0	0	0
0.5		0	0	0	0	0	0	0	0		0	0	0	0	0	0	0	0
0.6		0	0	0	0	0	0	0	0		0	0	0	0	0	0	0	0
0.7		0	0	0	0	0	0	0	0		0	0	0	0	0	0	0	0
0.8		0	0	0	0	0	0	0	0		0	0	0	0	0	0	0	0
0.9		0	0	0	0	0	0	0	0		0	0	0	0	0	0	0	0
1		0	0	0	0	0	0	0	0		0	0	0	0	0	0	0	0
1.1		0	0	0	0	0	0	0	0		0	0	0	0	0	0	0	0
1.2		0	0	0	0	0	0	0	0		0	0	0	0	0	0	0	0
1.3		0	0	0	0	0	0	0	0		0	0	0	0	0	0	0	0
1.4		0	0	0	0	0	0	0	0		0	0	0	0	0	0	0	0
1.5		0	0	0	0	0	0	0	0		0	0	0	0	0	0	0	0
1.6		0	0	0	0	0	0	0	0		0	0	0	0	0	0	0	0
1.7		0	0	0	0	0	0	0	0		0	0	0	0	0	0	0	0
1.8		0	0	0	0	0	0	0	0		0	0	0	0	0	0	0	0
1.9		0	0	0	0	0	0	0	0		0	0	0	0	0	0	0	0
2		0	0	0	0	0	0	0	0		0	0	0	0	0	0	0	0
2.1		0	0	0	0	0	0	0	0		0	0	0	0	0	0	0	0
2.2		0	0	0	0	0	0	0	0		0	0	0	0	0	0	0	0
2.3		0	0	0	0	0	0	0	0		0	0	0	0	0	0	0	0
2.4		0	0	0	0	0	0	0	0		0	0	0	0	0	0	0	0
2.5		0	0	0	0	0	0	0	0		0	0	0	0	0	0	0	0
2.6		1.2517e-05	3.7736e-08	1.1639e-05	3.5088e-08	0	0	1.1639e-05	3.5088e-08		0	0	0	0	0	0	0	0
2.7		0.000895	2.9434e-06	0.00077815	2.5614e-06	0.00067008	2.1754e-06	0.00091865	3.0175e-06		0.0003441	4.5e-07	0.00039763	5.2e-07	0.00042822	5.6e-07	0.00051998	6.8e-07
2.8		0.019252	7.0075e-05	0.019572	7.0807e-05	0.018616	6.7088e-05	0.020538	7.4632e-05		0.01132	1.635e-05	0.011875	1.72e-05	0.010964	1.596e-05	0.011505	1.684e-05
2.9		0.15559	0.00065136	0.15738	0.00065877	0.15197	0.00063484	0.16143	0.00067772		0.096089	0.00016095	0.094388	0.00015924	0.09149	0.00015364	0.094547	0.00015912
3		0.63009	0.0031676	0.62915	0.0031713	0.6091	0.0030672	0.6399	0.0032331		0.38773	0.00078465	0.38804	0.00078344	0.3856	0.00077392	0.38834	0.0007838
3.1		1.5823	0.0099075	1.5872	0.0099321	1.5296	0.0095829	1.6143	0.010109		0.98633	0.002477	0.99503	0.0024907	0.97622	0.0024489	0.99876	0.0024975
3.2		2.9121	0.023112	2.9203	0.023174	2.8393	0.022457	2.9851	0.023644		1.8651	0.0058836	1.8623	0.0058921	1.8322	0.0057954	1.8748	0.0059217
3.3		4.4262	0.044436	4.4359	0.044544	4.2787	0.04307	4.5321	0.045478		2.8646	0.011443	2.8638	0.011449	2.8077	0.011244	2.8857	0.011522
3.4		5.7869	0.074004	5.8077	0.074218	5.6135	0.071752	5.9262	0.075758		3.7815	0.019226	3.8239	0.01932	3.7203	0.018901	3.8319	0.019408
3.5		6.7719	0.11064	6.8052	0.11103	6.5788	0.10734	6.9403	0.1133		4.4997	0.029031	4.532	0.029196	4.4205	0.028534	4.5414	0.029305
3.6		7.328	0.15255	7.351	0.15307	7.1014	0.14796	7.5149	0.15628		4.9136	0.040351	4.9236	0.040538	4.8341	0.03967	4.9493	0.040707
3.7		7.5174	0.19793	7.5351	0.19856	7.2873	0.19195	7.6945	0.20273		5.0897	0.052727	5.1143	0.052974	5.0042	0.051839	5.1346	0.053192
3.8		7.475	0.24549	7.4999	0.24628	7.2324	0.23797	7.6462	0.25138		5.0853	0.065761	5.1319	0.066128	5.0209	0.064707	5.1607	0.066419
3.9		7.3002	0.29439	7.3228	0.29533	7.0669	0.2853	7.4699	0.30142		5.0344	0.079343	5.0499	0.079752	4.9602	0.07809	5.0819	0.080129
4		7.0937	0.34433	7.1139	0.34542	6.8557	0.33357	7.2587	0.35252		4.9303	0.093327	4.9662	0.093837	4.8491	0.091843	4.976	0.094243
4.1		6.8771	0.39518	6.8966	0.39641	6.6586	0.3828	7.033	0.40452		4.8287	0.10771	4.858	0.1083	4.7593	0.10602	4.8811	0.10878
4.2		6.6764	0.44694	6.6942	0.44831	6.444	0.43276	6.8399	0.45755		4.7458	0.12253	4.7503	0.12314	4.6532	0.12055	4.7627	0.12365
4.3		6.4679	0.49948	6.4913	0.50104	6.2532	0.48356	6.6287	0.5114		4.6521	0.13775	4.6531	0.13837	4.5609	0.13547	4.6761	0.13895
4.4		6.257	0.55267	6.2858	0.55447	6.0475	0.53496	6.4129	0.56591		4.5345	0.15328	4.5821	0.15406	4.4545	0.15073	4.6003	0.15471
4.5		6.0262	0.60622	6.0512	0.60825	5.8071	0.58657	6.1749	0.62079		4.4264	0.16912	4.4623	0.17003	4.3581	0.16633	4.4843	0.17076
4.6		5.7576	0.65966	5.7725	0.66182	5.5396	0.63799	5.8952	0.6755		4.3017	0.18521	4.3159	0.18617	4.2282	0.18213	4.33	0.18695
4.7		5.4433	0.71238	5.454	0.71465	5.2386	0.68873	5.5794	0.72954		4.1158	0.20126	4.1525	0.20237	4.0412	0.1979	4.1759	0.20324
4.8		5.1187	0.76407	5.145	0.7666	4.9297	0.7385	5.2482	0.78254		3.9324	0.21726	3.94	0.21839	3.8592	0.2136	3.979	0.21942
4.9		4.8052	0.81461	4.8221	0.81732	4.6266	0.78716	4.9186	0.83427		3.7387	0.2331	3.743	0.23425	3.6596	0.2291	3.761	0.23536
5		4.5156	0.86404	4.5222	0.86682	4.341	0.83469	4.62	0.88485		3.5436	0.24872	3.5542	0.24992	3.469	0.2444	3.5612	0.25106
5.1		4.243	0.91235	4.2577	0.9153	4.0845	0.88119	4.351	0.93438		3.3571	0.26412	3.3691	0.26537	3.2928	0.2595	3.3892	0.2666
5.2		4.0113	0.95981	4.0219	0.96288	3.8535	0.92678	4.1049	0.98295		3.1945	0.27934	3.1895	0.28057	3.1285	0.27441	3.2136	0.28192
5.3		3.8014	1.0065	3.811	1.0097	3.6527	0.97166	3.8996	1.0309		3.0501	0.29444	3.0493	0.29567	2.9884	0.2892	3.0708	0.29712
5.4		3.6206	1.0527	3.6316	1.056	3.484	1.0161	3.7171	1.0783		2.9087	0.30938	2.922	0.31067	2.8511	0.30384	2.9319	0.31218
5.5		3.469	1.0985	3.4767	1.102	3.3338	1.0602	3.5565	1.1253		2.786	0.32422	2.7929	0.32555	2.7418	0.31845	2.8152	0.32717
5.6		3.3242	1.1441	3.3412	1.1478	3.2112	1.1042	3.4177	1.1721		2.6814	0.33902	2.6974	0.34044	2.6397	0.33302	2.7079	0.34212
5.7		3.2174	1.1898	3.2245	1.1935	3.0973	1.1481	3.303	1.219		2.5895	0.35382	2.5992	0.3553	2.5538	0.34762	2.606	0.35701
5.8		3.1234	1.2356	3.1262	1.2395	3.0063	1.1923	3.2058	1.2661		2.5091	0.36867	2.522	0.37022	2.468	0.36222	2.5346	0.37201
5.9		3.0405	1.2818	3.043	1.2857	2.929	1.2368	3.1262	1.3136		2.436	0.38358	2.4447	0.38518	2.4062	0.37695	2.458	0.38706
6		2.969	1.3285	2.9853	1.3326	2.8654	1.2818	3.0635	1.3617		2.3717	0.39859	2.3906	0.40031	2.3411	0.39177	2.3931	0.40221
6.1		2.9244	1.376	2.9315	1.3802	2.8158	1.3275	3.0051	1.4105		2.3123	0.41371	2.3308	0.41556	2.2832	0.4067	2.3463	0.41755
6.2		2.8841	1.4243	2.8891	1.4286	2.7794	1.3741	2.9684	1.4603		2.2694	0.42904	2.3036	0.43112	2.2421	0.42184	2.2978	0.43307
6.3		2.8607	1.4739	2.8728	1.4784	2.7615	1.4219	2.9482	1.5113		2.2344	0.44462	2.254	0.44683	2.2105	0.43726	2.2602	0.44883
6.4		2.8488	1.5247	2.8556	1.5294	2.7475	1.471	2.9343	1.5637		2.2054	0.46048	2.2341	0.4629	2.1829	0.45296	2.2375	0.46492
6.5		2.8469	1.5772	2.8553	1.5819	2.7511	1.5217	2.932	1.6177		2.1944	0.47676	2.214	0.47933	2.17	0.46906	2.2154	0.48136
6.6		2.8532	1.6313	2.8619	1.6363	2.7576	1.574	2.9365	1.6735		2.189	0.4935	2.2033	0.49617	2.1631	0.4856	2.212	0.49827
6.7		2.8671	1.6874	2.8777	1.6926	2.7726	1.6282	2.9564	1.7313		2.1914	0.51076	2.2093	0.51358	2.1654	0.50265	2.2157	0.51573
6.8		2.8959	1.7457	2.9055	1.7511	2.7991	1.6846	2.9838	1.7914		2.1861	0.5285	2.2169	0.53157	2.1743	0.5203	2.2196	0.53374
6.9		2.9307	1.8065	2.9376	1.812	2.8283	1.7433	3.0196	1.854		2.217	0.54702	2.2296	0.55019	2.1907	0.53859	2.2306	0.55237
7		2.9645	1.8697	2.9796	1.8756	2.868	1.8045	3.0573	1.9192		2.2334	0.56621	2.261	0.56962	2.2107	0.55759	2.2579	0.57177
7.1		3.0084	1.9358	3.0209	1.9418	2.9135	1.8684	3.1058	1.9874		2.2673	0.58625	2.2879	0.58984	2.2382	0.57738	2.2906	0.59202
7.2		3.061	2.0048	3.0645	2.011	2.9576	1.9351	3.1558	2.0586		2.2989	0.60715	2.3211	0.61094	2.2751	0.59805	2.3212	0.61311
7.3		3.107	2.0769	3.1152	2.0832	3.0022	2.0047	3.1945	2.1327		2.337	0.62898	2.361	0.63299	2.3124	0.61965	2.3621	0.63518
7.4		3.1518	2.152	3.16	2.1585	3.0511	2.0774	3.2461	2.21		2.3788	0.65181	2.4063	0.65609	2.3526	0.64223	2.4044	0.65825
7.5		3.2013	2.2303	3.2009	2.2368	3.0901	2.153	3.2907	2.2905		2.4141	0.6756	2.4496	0.68023	2.3968	0.66585	2.447	0.68237
7.6		3.2394	2.3117	3.2468	2.3184	3.1297	2.2317	3.3347	2.3743		2.4597	0.70049	2.4876	0.7054	2.4352	0.6905	2.4954	0.70762
7.7		3.2757	2.3961	3.2811	2.403	3.1684	2.3133	3.3699	2.4612		2.5055	0.72651	2.5362	0.73174	2.4763	0.71621	2.5281	0.73388
7.8		3.3087	2.4836	3.3095	2.4905	3.1972	2.3979	3.4038	2.5512		2.5413	0.75359	2.5797	0.75923	2.5214	0.74308	2.5732	0.7613
7.9		3.3341	2.5741	3.3331	2.581	3.2207	2.4853	3.4288	2.6442		2.5818	0.7818	2.6104	0.78776	2.5591	0.77105	2.609	0.78981
8		3.3538	2.6674	3.3536	2.6743	3.2399	2.5754	3.4506	2.7402		2.617	0.81112	2.6514	0.81746	2.5922	0.80009	2.6483	0.81948
8.1		3.3668	2.7634	3.3653	2.7702	3.2506	2.6681	3.464	2.839		2.6437	0.84149	2.6787	0.84823	2.6187	0.83017	2.6743	0.8502
8.2		3.3724	2.8619	3.37	2.8687	3.2556	2.7632	3.4686	2.9403		2.6695	0.8729	2.6996	0.88	2.6412	0.86125	2.6968	0.88194
8.3		3.3688	2.9627	3.3712	2.9696	3.257	2.8607	3.4653	3.044		2.6865	0.90529	2.7203	0.9128	2.6589	0.8933	2.7199	0.91472
8.4		3.3553	3.0656	3.3618	3.0726	3.2452	2.9602	3.4575	3.15		2.7032	0.93867	2.7359	0.94657	2.6747	0.92633	2.7321	0.94846
8.5		3.3414	3.1704	3.3402	3.1774	3.2288	3.0615	3.4387	3.2579		2.7087	0.9729	2.74	0.98121	2.6747	0.96013	2.7375	0.98306
8.6		3.3184	3.277	3.3205	3.2841	3.2069	3.1645	3.4125	3.3675		2.7053	1.0079	2.7379	1.0166	2.6794	0.9948	2.7338	1.0184
8.7		3.2892	3.3851	3.2922	3.3923	3.1763	3.2689	3.3813	3.4786		2.7005	1.0437	2.7391	1.0529	2.6711	1.0302	2.7311	1.0546
8.8		3.2596	3.4947	3.2581	3.5018	3.1441	3.3746	3.3436	3.591		2.6861	1.08	2.7203	1.0897	2.6571	1.0661	2.7161	1.0914
8.9		3.2145	3.6052	3.2182	3.6124	3.1069	3.4814	3.3077	3.7048		2.6678	1.117	2.702	1.1272	2.6419	1.1027	2.6983	1.1287
9		3.1717	3.7167	3.1731	3.724	3.0621	3.589	3.2623	3.8195		2.6473	1.1545	2.6834	1.1652	2.6202	1.1398	2.681	1.1667
9.1		3.1261	3.8291	3.1291	3.8365	3.0191	3.6976	3.2144	3.935		2.6225	1.1924	2.655	1.2036	2.6018	1.1775	2.657	1.2052
9.2		3.0807	3.9422	3.0798	3.9496	2.9717	3.8067	3.1612	4.0511		2.6058	1.231	2.6287	1.2425	2.5755	1.2156	2.6273	1.244
9.3		3.0315	4.056	3.0318	4.0633	2.9278	3.9166	3.1145	4.168		2.5734	1.2699	2.5993	1.2818	2.547	1.2541	2.596	1.2833
9.4		2.9814	4.1703	2.9844	4.1777	2.8819	4.027	3.0655	4.2855		2.5459	1.3092	2.5701	1.3215	2.5185	1.293	2.5691	1.3229
9.5		2.9305	4.285	2.9354	4.2927	2.831	4.1379	3.0162	4.4036		2.51	1.3488	2.5379	1.3615	2.4859	1.3322	2.5362	1.3629
9.6		2.8811	4.4002	2.8837	4.4079	2.7808	4.249	2.9642	4.522		2.4843	1.3888	2.502	1.4018	2.4564	1.3718	2.5083	1.4033
9.7		2.8303	4.5157	2.8382	4.5237	2.7344	4.3606	2.9142	4.641		2.4496	1.429	2.4758	1.4425	2.4219	1.4116	2.473	1.444
9.8		2.7874	4.6317	2.7911	4.64	2.69	4.4726	2.8659	4.7603		2.415	1.4696	2.441	1.4834	2.3945	1.4517	2.445	1.485
9.9		2.74	4.7482	2.7445	4.7566	2.6456	4.5851	2.8191	4.8801		2.3867	1.5104	2.4119	1.5247	2.3648	1.4922	2.4096	1.5262
10		2.6997	4.8652	2.7017	4.8738	2.6049	4.698	2.7765	5.0005		2.36	1.5516	2.3782	1.5662	2.34	1.5331	2.3792	1.5678
10.1		2.6572	4.9827	2.6622	4.9915	2.5679	4.8116	2.7349	5.1214		2.3314	1.5932	2.3505	1.6081	2.3076	1.5742	2.3516	1.6097
10.2		2.6231	5.101	2.6251	5.1099	2.5282	4.9256	2.6972	5.2431		2.3068	1.6351	2.3224	1.6503	2.281	1.6156	2.3215	1.6519
10.3		2.5867	5.22	2.5918	5.2291	2.4949	5.0403	2.6608	5.3654		2.2827	1.6773	2.2974	1.6928	2.2539	1.6574	2.3016	1.6945
10.4		2.5564	5.3398	2.5588	5.349	2.4673	5.156	2.6296	5.4887		2.2551	1.7199	2.2749	1.7358	2.2364	1.6996	2.2777	1.7375
10.5		2.5278	5.4606	2.5322	5.47	2.4401	5.2725	2.6002	5.6129		2.2369	1.763	2.254	1.7792	2.2156	1.7422	2.2547	1.7809
10.6		2.5016	5.5824	2.5065	5.592	2.4148	5.3901	2.5752	5.7383		2.2229	1.8066	2.2306	1.8229	2.1935	1.7853	2.2338	1.8247
10.7		2.48	5.7054	2.4877	5.7154	2.3956	5.5089	2.5566	5.8651		2.2022	1.8506	2.2182	1.8672	2.1795	1.8288	2.2195	1.869
10.8		2.4605	5.8297	2.4688	5.8402	2.3757	5.629	2.5355	5.9932		2.1846	1.895	2.2035	1.9121	2.1638	1.8728	2.2043	1.9139
10.9		2.4461	5.9556	2.451	5.9663	2.3612	5.7505	2.5212	6.123		2.1751	1.9401	2.191	1.9575	2.1544	1.9175	2.1971	1.9595
11		2.4295	6.083	2.4395	6.0942	2.3476	5.8736	2.5083	6.2545		2.1664	1.9859	2.1796	2.0035	2.1407	1.9627	2.1799	2.0055
11.1		2.4218	6.2122	2.4266	6.2237	2.336	5.9982	2.4956	6.3876		2.1582	2.0323	2.1676	2.0501	2.1347	2.0086	2.1709	2.0522
11.2		2.4128	6.3433	2.4208	6.3552	2.3313	6.1249	2.4898	6.5229		2.1536	2.0794	2.165	2.0975	2.1298	2.0552	2.1689	2.0996
11.3		2.4053	6.4763	2.4141	6.4887	2.3267	6.2535	2.4845	6.6603		2.1509	2.1273	2.1623	2.1457	2.1259	2.1026	2.1658	2.1479
11.4		2.4028	6.6115	2.4081	6.6242	2.3205	6.3841	2.4767	6.7997		2.1463	2.176	2.1553	2.1945	2.1202	2.1506	2.16	2.1968
11.5		2.3988	6.7489	2.408	6.7621	2.3175	6.5168	2.4741	6.9413		2.143	2.2254	2.1528	2.2442	2.1198	2.1995	2.1604	2.2467
11.6		2.3956	6.8884	2.4052	6.9022	2.3154	6.6517	2.4728	7.0854		2.145	2.2757	2.1544	2.2947	2.1216	2.2493	2.1618	2.2974
11.7		2.3954	7.0304	2.4019	7.0446	2.3146	6.7889	2.4707	7.2318		2.1486	2.327	2.1563	2.3462	2.1214	2.2999	2.1594	2.3489
11.8		2.394	7.1747	2.4024	7.1894	2.3156	6.9285	2.4715	7.3808		2.1495	2.3792	2.16	2.3987	2.1249	2.3515	2.1606	2.4014
11.9		2.3947	7.3215	2.4004	7.3365	2.3144	7.0703	2.4676	7.5321		2.1521	2.4323	2.1615	2.452	2.1291	2.4041	2.166	2.4549
12		2.393	7.4706	2.4012	7.4862	2.3121	7.2144	2.4679	7.6859		2.1596	2.4866	2.1647	2.5064	2.1312	2.4576	2.1694	2.5093
12.1		2.3907	7.6221	2.397	7.6381	2.3099	7.3608	2.4656	7.8421		2.1615	2.5417	2.168	2.5617	2.1344	2.5121	2.1725	2.5648
12.2		2.3913	7.7762	2.3943	7.7923	2.3097	7.5096	2.4647	8.0009		2.1671	2.598	2.174	2.6181	2.1353	2.5675	2.1746	2.6212
12.3		2.3852	7.9323	2.3896	7.9487	2.3053	7.6605	2.4587	8.1619		2.1735	2.6553	2.1698	2.6754	2.1396	2.6239	2.1794	2.6787
12.4		2.3814	8.0908	2.3871	8.1076	2.3035	7.8138	2.4564	8.3253		2.1742	2.7136	2.1774	2.7337	2.142	2.6813	2.1811	2.7371
12.5		2.3757	8.2514	2.3813	8.2686	2.2967	7.9691	2.4517	8.491		2.1782	2.7729	2.1786	2.793	2.1431	2.7397	2.1827	2.7966
12.6		2.3716	8.4143	2.3758	8.4317	2.2904	8.1264	2.4415	8.6588		2.178	2.8331	2.1809	2.8534	2.146	2.7991	2.1832	2.857
12.7		2.3636	8.5792	2.3634	8.5967	2.2833	8.2857	2.4366	8.8288		2.179	2.8944	2.1829	2.9147	2.1477	2.8594	2.1848	2.9184
12.8		2.3534	8.746	2.3563	8.7637	2.2742	8.4469	2.426	9.0007		2.1812	2.9567	2.1797	2.977	2.142	2.9206	2.185	2.9808
12.9		2.3427	8.9147	2.3428	8.9323	2.2625	8.6098	2.4128	9.1744		2.1767	3.0198	2.178	3.0401	2.1437	2.9828	2.1793	3.044
13		2.33	9.085	2.3322	9.1028	2.2531	8.7745	2.4018	9.35		2.1738	3.0838	2.1748	3.1042	2.1392	3.0457	2.1786	3.1081
13.1		2.3177	9.257	2.3198	9.275	2.2413	8.9409	2.3862	9.5271		2.1738	3.1488	2.1673	3.169	2.133	3.1095	2.1733	3.1731
13.2		2.3047	9.4307	2.3064	9.4488	2.2271	9.1087	2.3754	9.7061		2.1656	3.2145	2.165	3.2347	2.1308	3.1742	2.169	3.239
13.3		2.2901	9.6059	2.2886	9.6239	2.2121	9.2779	2.3593	9.8866		2.1612	3.2811	2.1567	3.3012	2.125	3.2397	2.1627	3.3056
13.4		2.273	9.7824	2.2752	9.8006	2.1993	9.4487	2.3387	10.068		2.1535	3.3485	2.1497	3.3684	2.1146	3.3058	2.1526	3.3729
13.5		2.2555	9.9602	2.2566	9.9784	2.1808	9.6206	2.3236	10.251		2.1435	3.4165	2.1375	3.4363	2.1084	3.3728	2.1451	3.441
13.6		2.2384	10.139	2.2403	10.158	2.1655	9.7938	2.3055	10.436		2.1319	3.4852	2.134	3.505	2.0987	3.4404	2.1384	3.5099
13.7		2.2227	10.32	2.2213	10.338	2.1485	9.9681	2.2854	10.621		2.1242	3.5546	2.12	3.5743	2.0869	3.5086	2.1287	3.5795
13.8		2.2025	10.501	2.2047	10.519	2.1298	10.144	2.2677	10.808		2.1104	3.6246	2.1077	3.6442	2.0766	3.5775	2.1166	3.6497
13.9		2.1844	10.683	2.1863	10.702	2.1142	10.32	2.2489	10.996		2.1009	3.6953	2.0981	3.7148	2.0662	3.647	2.1041	3.7205
14		2.1654	10.867	2.1665	10.886	2.097	10.498	2.2298	11.185		2.0881	3.7666	2.0865	3.786	2.0551	3.7171	2.0924	3.7919
14.1		2.1495	11.052	2.1499	11.07	2.0798	10.677	2.2119	11.375		2.0789	3.8386	2.0716	3.8577	2.0436	3.7879	2.0773	3.8638
14.2		2.1308	11.237	2.1325	11.256	2.0642	10.856	2.1934	11.566		2.0667	3.9111	2.0621	3.9302	2.0338	3.8593	2.0671	3.9364
14.3		2.1143	11.424	2.1157	11.443	2.0465	11.037	2.1736	11.758		2.0532	3.9842	2.0482	4.0031	2.0136	3.931	2.052	4.0095
14.4		2.0956	11.612	2.0997	11.631	2.0309	11.219	2.1577	11.952		2.0391	4.0579	2.0336	4.0765	2.0021	4.0033	2.0421	4.0832
14.5		2.0812	11.801	2.0825	11.821	2.015	11.402	2.1421	12.146		2.0253	4.132	2.0216	4.1505	1.9921	4.0762	2.0296	4.1575
14.6		2.0652	11.991	2.0677	12.011	1.999	11.587	2.1266	12.342		2.0122	4.2067	2.0107	4.2251	1.979	4.1496	2.0164	4.2323
14.7		2.0503	12.183	2.052	12.203	1.9866	11.772	2.1103	12.539		2.0032	4.282	1.9982	4.3003	1.9672	4.2236	2.0058	4.3078
14.8		2.0371	12.376	2.0386	12.396	1.9747	11.959	2.0954	12.738		1.988	4.3578	1.9839	4.3759	1.956	4.2982	1.991	4.3837
14.9		2.0231	12.57	2.0251	12.59	1.9594	12.147	2.0806	12.937		1.9772	4.4342	1.9703	4.4521	1.9459	4.3734	1.9819	4.4603
15		2.0089	12.765	2.0132	12.786	1.9494	12.337	2.0694	13.138		1.9681	4.5113	1.9641	4.529	1.9353	4.4492	1.9734	4.5376
15.1		2.0002	12.962	2.0004	12.983	1.9385	12.528	2.058	13.341		1.9529	4.5888	1.9529	4.6065	1.9222	4.5255	1.9587	4.6153
15.2		1.9897	13.161	1.9916	13.182	1.9285	12.72	2.0457	13.545		1.949	4.6672	1.9418	4.6846	1.9139	4.6025	1.9489	4.6937
15.3		1.979	13.361	1.9821	13.382	1.9199	12.914	2.0373	13.751		1.9362	4.7461	1.9332	4.7633	1.9059	4.6801	1.9403	4.7727
15.4		1.9711	13.563	1.9729	13.584	1.911	13.11	2.0272	13.959		1.9297	4.8257	1.9267	4.8429	1.897	4.7584	1.934	4.8526
15.5		1.9623	13.767	1.9652	13.788	1.9039	13.308	2.021	14.169		1.918	4.9059	1.916	4.923	1.8899	4.8374	1.9248	4.933
15.6		1.9569	13.972	1.9573	13.994	1.896	13.507	2.0125	14.38		1.9109	4.9868	1.9093	5.0038	1.8823	4.9171	1.9149	5.0141
15.7		1.9497	14.18	1.9522	14.202	1.8902	13.708	2.0054	14.594		1.905	5.0685	1.9	5.0853	1.8737	4.9975	1.9083	5.096
15.8		1.9438	14.39	1.9448	14.412	1.883	13.911	2	14.81		1.8984	5.151	1.8977	5.1677	1.8679	5.0786	1.9014	5.1786
15.9		1.9387	14.601	1.9386	14.623	1.8796	14.117	1.9936	15.027		1.8928	5.2343	1.8872	5.2508	1.8631	5.1606	1.8963	5.262
16		1.9325	14.815	1.9339	14.837	1.8742	14.324	1.9889	15.247		1.8865	5.3183	1.8802	5.3345	1.8551	5.2432	1.8916	5.3462
16.1		1.9273	15.031	1.9294	15.053	1.8687	14.533	1.9821	15.469		1.8805	5.4031	1.8759	5.4191	1.848	5.3266	1.8861	5.4313
16.2		1.9228	15.249	1.924	15.271	1.8641	14.744	1.9779	15.693		1.875	5.4887	1.87	5.5045	1.8445	5.4108	1.8767	5.517
16.3		1.9183	15.469	1.9195	15.492	1.8594	14.958	1.9733	15.92		1.872	5.5752	1.8674	5.5908	1.8408	5.4959	1.8726	5.6035
16.4		1.9124	15.691	1.9152	15.714	1.854	15.173	1.9669	16.148		1.8658	5.6625	1.8627	5.678	1.8334	5.5816	1.8693	5.691
16.5		1.9101	15.916	1.9088	15.938	1.8507	15.391	1.9634	16.379		1.8603	5.7506	1.858	5.766	1.8313	5.6684	1.8679	5.7795
16.6		1.9042	16.142	1.9051	16.165	1.8443	15.61	1.9583	16.612		1.8588	5.8397	1.8519	5.8547	1.8263	5.7559	1.8582	5.8685
16.7		1.901	16.371	1.8988	16.394	1.8388	15.832	1.9518	16.847		1.8523	5.9296	1.8469	5.9443	1.8237	5.8444	1.8563	5.9586
16.8		1.8949	16.602	1.8929	16.625	1.8349	16.055	1.9469	17.085		1.8491	6.0204	1.8417	6.0347	1.818	5.9336	1.8495	6.0494
16.9		1.8897	16.835	1.8862	16.857	1.8302	16.281	1.9409	17.324		1.8415	6.1118	1.8383	6.1261	1.8139	6.0237	1.8476	6.1412
17		1.8834	17.07	1.8819	17.092	1.8231	16.508	1.9337	17.565		1.8378	6.2042	1.8338	6.2182	1.8084	6.1146	1.8388	6.2336
17.1		1.8777	17.307	1.8731	17.328	1.8171	16.738	1.9275	17.809		1.8336	6.2975	1.8288	6.3112	1.8049	6.2064	1.8363	6.327
17.2		1.869	17.546	1.8674	17.567	1.8087	16.969	1.9211	18.054		1.8286	6.3916	1.8227	6.405	1.7987	6.299	1.834	6.4213
17.3		1.8633	17.787	1.8592	17.807	1.8041	17.202	1.9109	18.301		1.8238	6.4865	1.8179	6.4996	1.795	6.3924	1.8274	6.5164
17.4		1.8556	18.029	1.853	18.049	1.7956	17.437	1.9045	18.55		1.8162	6.5821	1.8105	6.5949	1.7875	6.4865	1.8215	6.6123
17.5		1.8487	18.274	1.8446	18.293	1.7885	17.673	1.8969	18.801		1.8111	6.6786	1.807	6.6912	1.7856	6.5816	1.8164	6.7091
17.6		1.84	18.52	1.8358	18.539	1.7803	17.911	1.888	19.053		1.8054	6.7758	1.8009	6.7882	1.7759	6.6773	1.809	6.8065
17.7		1.8324	18.767	1.827	18.786	1.7728	18.151	1.8799	19.307		1.7992	6.8738	1.7901	6.8857	1.7712	6.7738	1.8021	6.9047
17.8		1.822	19.017	1.8191	19.035	1.7631	18.392	1.8694	19.563		1.7915	6.9725	1.7877	6.9842	1.7648	6.871	1.7936	7.0035
17.9		1.8137	19.268	1.8099	19.285	1.7561	18.635	1.8594	19.82		1.7865	7.072	1.78	7.0834	1.7572	6.9689	1.7877	7.1031
18		1.8051	19.52	1.8001	19.537	1.7444	18.879	1.8509	20.079		1.7773	7.1722	1.7705	7.1831	1.7495	7.0674	1.7804	7.2034
18.1		1.7956	19.774	1.7917	19.79	1.7371	19.125	1.8418	20.339		1.7665	7.2728	1.7633	7.2835	1.7445	7.1668	1.7714	7.3043
18.2		1.7874	20.029	1.781	20.045	1.7281	19.372	1.8323	20.601		1.7614	7.3742	1.757	7.3847	1.7355	7.2667	1.7663	7.406
18.3		1.7782	20.286	1.7733	20.301	1.7184	19.62	1.8207	20.865		1.7538	7.4763	1.7463	7.4864	1.7249	7.3672	1.7553	7.5082
18.4		1.7673	20.545	1.7625	20.559	1.7097	19.87	1.8124	21.129		1.7446	7.579	1.7398	7.5888	1.7183	7.4683	1.7484	7.6111
18.5		1.7593	20.805	1.753	20.817	1.7007	20.121	1.803	21.396		1.7376	7.6824	1.7312	7.6918	1.7091	7.57	1.7402	7.7146
18.6		1.7487	21.066	1.7438	21.078	1.6915	20.374	1.7923	21.663		1.7281	7.7863	1.7234	7.7954	1.7004	7.6723	1.7299	7.8187
18.7		1.7401	21.328	1.7347	21.34	1.6829	20.628	1.7842	21.932		1.7206	7.8909	1.7143	7.8996	1.6925	7.7751	1.7209	7.9233
18.8		1.7304	21.592	1.7249	21.603	1.6752	20.883	1.7752	22.203		1.7107	7.996	1.705	8.0044	1.6867	7.8788	1.7115	8.0284
18.9		1.7204	21.857	1.716	21.867	1.6679	21.14	1.7657	22.475		1.7028	8.1017	1.6955	8.1097	1.6744	7.9827	1.7042	8.1343
19		1.7124	22.124	1.7085	22.133	1.6578	21.398	1.7562	22.749		1.696	8.2082	1.6885	8.2156	1.6669	8.0873	1.693	8.2405
19.1		1.704	22.392	1.6997	22.401	1.6512	21.658	1.7485	23.024		1.687	8.3151	1.6799	8.3221	1.6602	8.1926	1.6859	8.3474
19.2		1.6957	22.662	1.6921	22.67	1.6436	21.92	1.7399	23.301		1.6761	8.4225	1.6717	8.4293	1.6502	8.2983	1.6773	8.4549
19.3		1.6885	22.933	1.6837	22.941	1.635	22.183	1.7331	23.58		1.6694	8.5306	1.6631	8.5369	1.6418	8.4046	1.668	8.5629
19.4		1.6801	23.206	1.6773	23.213	1.629	22.447	1.724	23.859		1.66	8.6392	1.6556	8.6452	1.635	8.5116	1.6613	8.6715
19.5		1.6733	23.481	1.6713	23.487	1.6217	22.713	1.7184	24.141		1.6516	8.7483	1.6481	8.7541	1.6274	8.6191	1.6545	8.7809
19.6		1.6665	23.757	1.6627	23.763	1.6155	22.981	1.7098	24.425		1.6443	8.8581	1.6409	8.8637	1.6196	8.7272	1.6456	8.8907
19.7		1.6591	24.035	1.6571	24.04	1.6102	23.25	1.7025	24.71		1.6362	8.9685	1.6335	8.9739	1.6116	8.8359	1.6372	9.0011
19.8		1.653	24.314	1.6506	24.319	1.6022	23.521	1.697	24.997		1.6291	9.0794	1.6238	9.0845	1.6041	8.9452	1.6297	9.1122
19.9		1.6467	24.596	1.6435	24.6	1.5987	23.795	1.6903	25.286		1.6203	9.191	1.6185	9.1959	1.5968	9.0551	1.6231	9.2239
20		1.6403	24.879	1.6379	24.883	1.5931	24.069	1.6848	25.576		1.6166	9.3033	1.6089	9.3077	1.5906	9.1657	1.6161	9.3362
20.1		1.6346	25.164	1.6327	25.167	1.5879	24.346	1.6794	25.869		1.6063	9.4161	1.6028	9.4202	1.5832	9.2768	1.6091	9.4492
20.2		1.6297	25.45	1.6274	25.454	1.5831	24.625	1.6734	26.164		1.6015	9.5296	1.5985	9.5336	1.5777	9.3887	1.6036	9.5629
20.3		1.6234	25.739	1.6217	25.742	1.5772	24.905	1.6678	26.46		1.5958	9.6439	1.5906	9.6474	1.5709	9.5012	1.5953	9.6771
20.4		1.6182	26.03	1.6169	26.032	1.5731	25.188	1.6634	26.759		1.5872	9.7587	1.5853	9.7621	1.5665	9.6144	1.5902	9.7921
20.5		1.6133	26.322	1.6121	26.325	1.5681	25.472	1.6569	27.059		1.5814	9.8741	1.5795	9.8774	1.5573	9.7281	1.5816	9.9076
20.6		1.6081	26.616	1.6073	26.619	1.5635	25.758	1.6525	27.362		1.5761	9.9903	1.5712	9.9933	1.5509	9.8425	1.5771	10.024
20.7		1.6027	26.913	1.6023	26.915	1.5583	26.046	1.6484	27.666		1.5689	10.107	1.5663	10.11	1.5463	9.9576	1.5692	10.141
20.8		1.5981	27.211	1.5974	27.213	1.5539	26.336	1.6416	27.972		1.5622	10.225	1.56	10.227	1.5416	10.073	1.5661	10.258
20.9		1.5914	27.511	1.5916	27.513	1.5498	26.628	1.6378	28.281		1.5577	10.343	1.5544	10.345	1.5368	10.19	1.5599	10.377
21		1.5878	27.813	1.5879	27.815	1.5451	26.922	1.6307	28.591		1.5525	10.462	1.5504	10.464	1.5312	10.307	1.5553	10.496
21.1		1.5815	28.116	1.5818	28.119	1.5406	27.218	1.6266	28.904		1.5469	10.581	1.5428	10.583	1.5248	10.425	1.5497	10.616
21.2		1.578	28.422	1.577	28.424	1.5353	27.515	1.6209	29.218		1.5397	10.702	1.5375	10.703	1.5216	10.544	1.5432	10.736
21.3		1.5716	28.73	1.572	28.732	1.5311	27.815	1.616	29.534		1.5346	10.823	1.5344	10.824	1.5161	10.664	1.5368	10.857
21.4		1.5668	29.039	1.5666	29.041	1.524	28.116	1.6104	29.852		1.529	10.944	1.5289	10.946	1.5091	10.784	1.5333	10.979
21.5		1.561	29.35	1.5615	29.353	1.5199	28.419	1.6049	30.172		1.5235	11.067	1.522	11.068	1.5038	10.904	1.5265	11.102
21.6		1.5554	29.663	1.5558	29.666	1.5157	28.724	1.5985	30.494		1.5193	11.19	1.5162	11.191	1.5007	11.026	1.521	11.225
21.7		1.5493	29.978	1.5506	29.98	1.5095	29.03	1.5916	30.817		1.5126	11.313	1.5114	11.315	1.4948	11.148	1.5163	11.349
21.8		1.5424	30.294	1.5436	30.297	1.5049	29.339	1.5874	31.142		1.5088	11.438	1.5066	11.439	1.4892	11.271	1.511	11.474
21.9		1.5378	30.612	1.5389	30.615	1.4991	29.649	1.5817	31.469		1.5018	11.563	1.5014	11.564	1.484	11.395	1.5057	11.599
22		1.5311	30.931	1.5329	30.935	1.4921	29.96	1.5745	31.798		1.4962	11.689	1.4964	11.69	1.4802	11.519	1.4993	11.725
22.1		1.5249	31.253	1.5261	31.256	1.4872	30.273	1.5674	32.128		1.4915	11.815	1.4901	11.816	1.4727	11.644	1.4931	11.852
22.2		1.5188	31.575	1.5209	31.58	1.4823	30.588	1.5618	32.46		1.4838	11.942	1.4851	11.943	1.4683	11.77	1.488	11.98
22.3		1.5115	31.899	1.5147	31.904	1.4751	30.905	1.5553	32.793		1.4806	12.07	1.4787	12.071	1.4609	11.896	1.482	12.108
22.4		1.5051	32.225	1.5087	32.231	1.4699	31.223	1.549	33.128		1.4739	12.199	1.4734	12.199	1.4566	12.023	1.4762	12.236
22.5		1.4983	32.552	1.5015	32.558	1.4636	31.542	1.5414	33.465		1.47	12.328	1.4689	12.329	1.4507	12.151	1.4705	12.365
22.6		1.4928	32.881	1.4954	32.888	1.4579	31.863	1.5347	33.803		1.4619	12.458	1.4621	12.458	1.4471	12.279	1.4642	12.495
22.7		1.4854	33.211	1.4895	33.219	1.4511	32.186	1.5284	34.142		1.4538	12.588	1.4558	12.589	1.4409	12.408	1.4593	12.626
22.8		1.4795	33.542	1.4829	33.551	1.4463	32.51	1.5213	34.483		1.4499	12.719	1.4505	12.719	1.4348	12.537	1.453	12.757
22.9		1.4727	33.875	1.4773	33.885	1.4394	32.835	1.5153	34.826		1.4423	12.85	1.4448	12.851	1.4288	12.668	1.448	12.889
23		1.4673	34.21	1.4708	34.22	1.4327	33.162	1.5084	35.17		1.436	12.982	1.4387	12.983	1.4228	12.798	1.4408	13.021
23.1		1.46	34.546	1.4649	34.557	1.4276	33.49	1.502	35.515		1.4298	13.114	1.4327	13.116	1.4183	12.93	1.4339	13.154
23.2		1.4541	34.883	1.4581	34.896	1.422	33.82	1.4951	35.862		1.4231	13.247	1.4281	13.249	1.4118	13.062	1.4287	13.288
23.3		1.449	35.222	1.4534	35.236	1.4161	34.152	1.4892	36.211		1.4198	13.381	1.4217	13.384	1.4064	13.194	1.4232	13.422
23.4		1.441	35.562	1.4473	35.578	1.4098	34.484	1.4839	36.561		1.414	13.516	1.415	13.518	1.4004	13.327	1.4173	13.557
23.5		1.4348	35.904	1.4414	35.921	1.4057	34.819	1.4765	36.913		1.4074	13.651	1.41	13.653	1.3935	13.461	1.4112	13.692
23.6		1.4302	36.247	1.436	36.265	1.4001	35.155	1.4711	37.266		1.4018	13.786	1.4051	13.789	1.3889	13.595	1.4045	13.828
23.7		1.4243	36.592	1.43	36.612	1.3933	35.493	1.4651	37.621		1.3964	13.922	1.3981	13.926	1.383	13.73	1.4007	13.964
23.8		1.4188	36.939	1.4252	36.96	1.3897	35.832	1.4591	37.977		1.3895	14.059	1.3912	14.062	1.3785	13.866	1.3936	14.101
23.9		1.4131	37.287	1.4199	37.309	1.3845	36.173	1.4538	38.335		1.383	14.196	1.3882	14.2	1.372	14.002	1.3872	14.239
24		1.4071	37.636	1.4144	37.66	1.3798	36.515	1.448	38.694		1.3781	14.334	1.3811	14.338	1.3688	14.139	1.3832	14.377
24.1		1.4027	37.987	1.4099	38.013	1.3747	36.86	1.4429	39.055		1.3724	14.472	1.3769	14.477	1.3614	14.276	1.3778	14.516
24.2		1.3975	38.34	1.4046	38.368	1.3704	37.205	1.4376	39.418		1.3674	14.611	1.3705	14.616	1.3568	14.414	1.3709	14.656
24.3		1.3926	38.694	1.4002	38.724	1.3655	37.553	1.433	39.783		1.3603	14.751	1.3649	14.756	1.3505	14.553	1.367	14.796
24.4		1.387	39.05	1.3959	39.082	1.3605	37.902	1.4279	40.149		1.3577	14.891	1.3601	14.897	1.3465	14.692	1.3613	14.937
24.5		1.3827	39.408	1.3911	39.442	1.3569	38.253	1.4222	40.517		1.352	15.032	1.3567	15.038	1.3396	14.831	1.3561	15.078
24.6		1.3781	39.767	1.3862	39.804	1.3526	38.606	1.4186	40.887		1.3472	15.174	1.3497	15.18	1.3374	14.972	1.3502	15.22
24.7		1.3737	40.129	1.3811	40.167	1.3479	38.96	1.4122	41.259		1.3418	15.316	1.3461	15.323	1.3307	15.113	1.346	15.362
24.8		1.3687	40.491	1.3781	40.532	1.3442	39.317	1.409	41.632		1.3373	15.459	1.3405	15.466	1.328	15.255	1.3408	15.506
24.9		1.3651	40.856	1.3731	40.899	1.3399	39.675	1.4051	42.008		1.3323	15.602	1.3366	15.61	1.3216	15.397	1.3358	15.649
25		1.3611	41.223	1.3692	41.268	1.3359	40.034	1.4	42.385		1.3288	15.746	1.3306	15.754	1.3164	15.54	1.3315	15.794

## Sheet:  Fig. 8 (right, EPR)
		Ld phase N2		Ld phase air		Lo phase N2		Lo phase air		Ld spectrum N2			Lo spectrum N2
sqrt power		amplitude		amplitude		amplitude		amplitude		field	amplitude		field	amplitude
7.07946		2.19905		4.28479		3.02135		4.23393		3355	-308695		3355	164443
5.01187		2.39076		3.58937		2.91375		3.54937		3355.1	-309077		3355.1	165200
3.54813		2.20258		2.73772		2.46578		2.71309		3355.2	-309577		3355.2	165991
2.51189		1.8082		1.99938		1.90254		2.00129		3355.3	-310220		3355.3	166724
1.77828		1.38941		1.43467		1.39731		1.42429		3355.4	-310981		3355.4	167288
1.25893		1		1		1		1		3355.5	-311772		3355.5	167596
0.891251		0.707004		0.692184		0.703198		0.69636		3355.6	-312482		3355.6	167646
0.630957		0.485283		0.470684		0.478655		0.463952		3355.7	-313058		3355.7	167533
0.446684		0.339476		0.332566		0.331427		0.331198		3355.8	-313538		3355.8	167421
0.316228		0.234934		0.22646		0.228007		0.232842		3355.9	-313999		3355.9	167474
0.223872		0.164456		0.16101		0.167189		0.157183		3356	-314459		3356	167813
										3356.1	-314834		3356.1	168477
										3356.2	-314978		3356.2	169421
										3356.3	-314754		3356.3	170515
										3356.4	-314103		3356.4	171533
										3356.5	-313075		3356.5	172150
										3356.6	-311843		3356.6	172015
										3356.7	-310679		3356.7	170915
										3356.8	-309888		3356.8	168974
										3356.9	-309708		3356.9	166713
										3357	-310202		3357	164869
										3357.1	-311198		3357.1	164081
										3357.2	-312301		3357.2	164605
										3357.3	-312997		3357.3	166226
										3357.4	-312834		3357.4	168370
										3357.5	-311603		3357.5	170351
										3357.6	-309431		3357.6	171646
										3357.7	-306745		3357.7	172061
										3357.8	-304089		3357.8	171697
										3357.9	-301896		3357.9	170804
										3358	-300362		3358	169667
										3358.1	-299477		3358.1	168605
										3358.2	-299144		3358.2	167989
										3358.3	-299272		3358.3	168164
										3358.4	-299761		3358.4	169294
										3358.5	-300453		3358.5	171266
										3358.6	-301124		3358.6	173739
										3358.7	-301523		3358.7	176290
										3358.8	-301438		3358.8	178569
										3358.9	-300755		3358.9	180380
										3359	-299522		3359	181696
										3359.1	-297965		3359.1	182591
										3359.2	-296417		3359.2	183118
										3359.3	-295186		3359.3	183180
										3359.4	-294444		3359.4	182518
										3359.5	-294222		3359.5	180884
										3359.6	-294482		3359.6	178273
										3359.7	-295190		3359.7	174992
										3359.8	-296334		3359.8	171476
										3359.9	-297894		3359.9	168024
										3360	-299780		3360	164696
										3360.1	-301811		3360.1	161472
										3360.2	-303739		3360.2	158493
										3360.3	-305350		3360.3	156163
										3360.4	-306552		3360.4	154994
										3360.5	-307387		3360.5	155283
										3360.6	-307970		3360.6	156852
										3360.7	-308410		3360.7	159034
										3360.8	-308788		3360.8	160937
										3360.9	-309160		3360.9	161844
										3361	-309542		3361	161519
										3361.1	-309874		3361.1	160276
										3361.2	-310027		3361.2	158763
										3361.3	-309866		3361.3	157620
										3361.4	-309356		3361.4	157197
										3361.5	-308623		3361.5	157478
										3361.6	-307916		3361.6	158216
										3361.7	-307499		3361.7	159138
										3361.8	-307536		3361.8	160072
										3361.9	-308025		3361.9	160943
										3362	-308819		3362	161716
										3362.1	-309691		3362.1	162399
										3362.2	-310423		3362.2	163055
										3362.3	-310869		3362.3	163781
										3362.4	-311000		3362.4	164602
										3362.5	-310943		3362.5	165391
										3362.6	-310962		3362.6	165862
										3362.7	-311336		3362.7	165679
										3362.8	-312179		3362.8	164616
										3362.9	-313335		3362.9	162714
										3363	-314450		3363	160372
										3363.1	-315168		3363.1	158268
										3363.2	-315273		3363.2	157115
										3363.3	-314692		3363.3	157315
										3363.4	-313437		3363.4	158728
										3363.5	-311590		3363.5	160677
										3363.6	-309359		3363.6	162255
										3363.7	-307103		3363.7	162740
										3363.8	-305253		3363.8	161902
										3363.9	-304149		3363.9	160029
										3364	-303883		3364	157721
										3364.1	-304270		3364.1	155615
										3364.2	-304955		3364.2	154180
										3364.3	-305599		3364.3	153625
										3364.4	-306016		3364.4	153879
										3364.5	-306191		3364.5	154639
										3364.6	-306193		3364.6	155491
										3364.7	-306103		3364.7	156098
										3364.8	-306006		3364.8	156357
										3364.9	-306023		3364.9	156420
										3365	-306285		3365	156566
										3365.1	-306833		3365.1	156996
										3365.2	-307541		3365.2	157707
										3365.3	-308153		3365.3	158532
										3365.4	-308432		3365.4	159292
										3365.5	-308280		3365.5	159956
										3365.6	-307750		3365.6	160664
										3365.7	-306949		3365.7	161656
										3365.8	-305936		3365.8	163177
										3365.9	-304717		3365.9	165412
										3366	-303294		3366	168428
										3366.1	-301735		3366.1	172093
										3366.2	-300164		3366.2	176032
										3366.3	-298693		3366.3	179698
										3366.4	-297347		3366.4	182587
										3366.5	-296059		3366.5	184457
										3366.6	-294764		3366.6	185370
										3366.7	-293520		3366.7	185505
										3366.8	-292569		3366.8	184899
										3366.9	-292238		3366.9	183375
										3367	-292718		3367	180764
										3367.1	-293890		3367.1	177209
										3367.2	-295354		3367.2	173253
										3367.3	-296654		3367.3	169598
										3367.4	-297520		3367.4	166755
										3367.5	-297934		3367.5	164858
										3367.6	-298027		3367.6	163728
										3367.7	-297952		3367.7	163071
										3367.8	-297828		3367.8	162645
										3367.9	-297753		3367.9	162328
										3368	-297796		3368	162117
										3368.1	-297973		3368.1	162074
										3368.2	-298226		3368.2	162266
										3368.3	-298456		3368.3	162712
										3368.4	-298575		3368.4	163338
										3368.5	-298574		3368.5	163972
										3368.6	-298555		3368.6	164405
										3368.7	-298690		3368.7	164505
										3368.8	-299100		3368.8	164294
										3368.9	-299750		3368.9	163933
										3369	-300469		3369	163586
										3369.1	-301074		3369.1	163320
										3369.2	-301500		3369.2	163105
										3369.3	-301828		3369.3	162897
										3369.4	-302208		3369.4	162666
										3369.5	-302768		3369.5	162370
										3369.6	-303561		3369.6	161979
										3369.7	-304576		3369.7	161591
										3369.8	-305757		3369.8	161518
										3369.9	-306992		3369.9	162158
										3370	-308088		3370	163694
										3370.1	-308790		3370.1	165875
										3370.2	-308885		3370.2	168119
										3370.3	-308317		3370.3	169833
										3370.4	-307219		3370.4	170711
										3370.5	-305837		3370.5	170780
										3370.6	-304409		3370.6	170257
										3370.7	-303110		3370.7	169369
										3370.8	-302056		3370.8	168292
										3370.9	-301331		3370.9	167186
										3371	-300955		3371	166256
										3371.1	-300863		3371.1	165746
										3371.2	-300923		3371.2	165869
										3371.3	-301048		3371.3	166712
										3371.4	-301274		3371.4	168171
										3371.5	-301758		3371.5	169947
										3371.6	-302665		3371.6	171645
										3371.7	-304038		3371.7	172962
										3371.8	-305743		3371.8	173866
										3371.9	-307516		3371.9	174597
										3372	-309090		3372	175442
										3372.1	-310310		3372.1	176456
										3372.2	-311171		3372.2	177379
										3372.3	-311778		3372.3	177840
										3372.4	-312240		3372.4	177682
										3372.5	-312600		3372.5	177111
										3372.6	-312827		3372.6	176562
										3372.7	-312873		3372.7	176411
										3372.8	-312731		3372.8	176764
										3372.9	-312436		3372.9	177448
										3373	-312040		3373	178152
										3373.1	-311579		3373.1	178597
										3373.2	-311092		3373.2	178618
										3373.3	-310640		3373.3	178150
										3373.4	-310323		3373.4	177160
										3373.5	-310248		3373.5	175618
										3373.6	-310456		3373.6	173567
										3373.7	-310858		3373.7	171233
										3373.8	-311218		3373.8	169051
										3373.9	-311255		3373.9	167511
										3374	-310792		3374	166906
										3374.1	-309881		3374.1	167166
										3374.2	-308806		3374.2	167911
										3374.3	-307932		3374.3	168662
										3374.4	-307502		3374.4	169023
										3374.5	-307505		3374.5	168721
										3374.6	-307700		3374.6	167585
										3374.7	-307757		3374.7	165578
										3374.8	-307441		3374.8	162901
										3374.9	-306722		3374.9	160025
										3375	-305787		3375	157526
										3375.1	-304955		3375.1	155818
										3375.2	-304522		3375.2	154996
										3375.3	-304620		3375.3	154886
										3375.4	-305163		3375.4	155218
										3375.5	-305935		3375.5	155764
										3375.6	-306733		3375.6	156358
										3375.7	-307482		3375.7	156877
										3375.8	-308208		3375.8	157261
										3375.9	-308918		3375.9	157581
										3376	-309492		3376	158060
										3376.1	-309700		3376.1	159009
										3376.2	-309323		3376.2	160657
										3376.3	-308295		3376.3	162995
										3376.4	-306754		3376.4	165732
										3376.5	-304976		3376.5	168392
										3376.6	-303240		3376.6	170498
										3376.7	-301711		3376.7	171760
										3376.8	-300432		3376.8	172180
										3376.9	-299417		3376.9	172014
										3377	-298761		3377	171591
										3377.1	-298638		3377.1	171128
										3377.2	-299179		3377.2	170696
										3377.3	-300338		3377.3	170327
										3377.4	-301880		3377.4	170098
										3377.5	-303492		3377.5	170076
										3377.6	-304932		3377.6	170180
										3377.7	-306102		3377.7	170188
										3377.8	-307010		3377.8	169933
										3377.9	-307713		3377.9	169509
										3378	-308276		3378	169259
										3378.1	-308792		3378.1	169543
										3378.2	-309357		3378.2	170489
										3378.3	-309999		3378.3	171866
										3378.4	-310595		3378.4	173141
										3378.5	-310900		3378.5	173661
										3378.6	-310692		3378.6	172964
										3378.7	-309936		3378.7	171077
										3378.8	-308832		3378.8	168593
										3378.9	-307722		3378.9	166401
										3379	-306932		3379	165175
										3379.1	-306646		3379.1	165009
										3379.2	-306841		3379.2	165453
										3379.3	-307296		3379.3	165906
										3379.4	-307672		3379.4	166058
										3379.5	-307643		3379.5	166049
										3379.6	-307046		3379.6	166278
										3379.7	-305942		3379.7	167041
										3379.8	-304578		3379.8	168240
										3379.9	-303268		3379.9	169362
										3380	-302281		3380	169742
										3380.1	-301792		3380.1	168933
										3380.2	-301878		3380.2	166962
										3380.3	-302525		3380.3	164286
										3380.4	-303637		3380.4	161519
										3380.5	-305051		3380.5	159152
										3380.6	-306574		3380.6	157458
										3380.7	-308026		3380.7	156569
										3380.8	-309281		3380.8	156557
										3380.9	-310299		3380.9	157406
										3381	-311143		3381	158901
										3381.1	-311932		3381.1	160598
										3381.2	-312742		3381.2	161980
										3381.3	-313518		3381.3	162700
										3381.4	-314069		3381.4	162721
										3381.5	-314183		3381.5	162259
										3381.6	-313767		3381.6	161614
										3381.7	-312928		3381.7	161049
										3381.8	-311914		3381.8	160789
										3381.9	-310977		3381.9	161062
										3382	-310243		3382	162046
										3382.1	-309680		3382.1	163748
										3382.2	-309175		3382.2	165924
										3382.3	-308662		3382.3	168169
										3382.4	-308199		3382.4	170141
										3382.5	-307940		3382.5	171739
										3382.6	-307999		3382.6	173068
										3382.7	-308332		3382.7	174205
										3382.8	-308734		3382.8	174985
										3382.9	-308975		3382.9	175017
										3383	-308941		3383	173916
										3383.1	-308669		3383.1	171583
										3383.2	-308264		3383.2	168314
										3383.3	-307795		3383.3	164708
										3383.4	-307281		3383.4	161442
										3383.5	-306741		3383.5	159085
										3383.6	-306252		3383.6	157995
										3383.7	-305970		3383.7	158275
										3383.8	-306090		3383.8	159720
										3383.9	-306776		3383.9	161822
										3384	-308074		3384	163914
										3384.1	-309852		3384.1	165447
										3384.2	-311817		3384.2	166225
										3384.3	-313608		3384.3	166452
										3384.4	-314925		3384.4	166562
										3384.5	-315622		3384.5	166979
										3384.6	-315699		3384.6	167954
										3384.7	-315227		3384.7	169506
										3384.8	-314290		3384.8	171440
										3384.9	-312981		3384.9	173394
										3385	-311443		3385	174936
										3385.1	-309900		3385.1	175704
										3385.2	-308609		3385.2	175534
										3385.3	-307757		3385.3	174495
										3385.4	-307353		3385.4	172811
										3385.5	-307235		3385.5	170732
										3385.6	-307185		3385.6	168437
										3385.7	-307079		3385.7	166034
										3385.8	-306960		3385.8	163619
										3385.9	-306976		3385.9	161323
										3386	-307261		3386	159299
										3386.1	-307836		3386.1	157641
										3386.2	-308613		3386.2	156325
										3386.3	-309448		3386.3	155246
										3386.4	-310199		3386.4	154336
										3386.5	-310764		3386.5	153677
										3386.6	-311106		3386.6	153476
										3386.7	-311256		3386.7	153912
										3386.8	-311280		3386.8	154962
										3386.9	-311187		3386.9	156343
										3387	-310896		3387	157666
										3387.1	-310284		3387.1	158693
										3387.2	-309308		3387.2	159514
										3387.3	-308067		3387.3	160450
										3387.4	-306744		3387.4	161738
										3387.5	-305495		3387.5	163248
										3387.6	-304366		3387.6	164483
										3387.7	-303328		3387.7	164880
										3387.8	-302378		3387.8	164158
										3387.9	-301600		3387.9	162466
										3388	-301134		3388	160270
										3388.1	-301073		3388.1	158142
										3388.2	-301386		3388.2	156608
										3388.3	-301922		3388.3	156060
										3388.4	-302499		3388.4	156653
										3388.5	-302985		3388.5	158219
										3388.6	-303338		3388.6	160277
										3388.7	-303597		3388.7	162228
										3388.8	-303842		3388.8	163621
										3388.9	-304135		3388.9	164344
										3389	-304468		3389	164631
										3389.1	-304776		3389.1	164901
										3389.2	-304990		3389.2	165533
										3389.3	-305104		3389.3	166699
										3389.4	-305171		3389.4	168333
										3389.5	-305245		3389.5	170224
										3389.6	-305311		3389.6	172111
										3389.7	-305280		3389.7	173720
										3389.8	-305032		3389.8	174741
										3389.9	-304489		3389.9	174865
										3390	-303676		3390	173898
										3390.1	-302751		3390.1	171876
										3390.2	-301952		3390.2	169043
										3390.3	-301471		3390.3	165699
										3390.4	-301302		3390.4	162019
										3390.5	-301214		3390.5	157998
										3390.6	-300901		3390.6	153582
										3390.7	-300227		3390.7	148897
										3390.8	-299356		3390.8	144396
										3390.9	-298676		3390.9	140765
										3391	-298578		3391	138631
										3391.1	-299265		3391.1	138300
										3391.2	-300691		3391.2	139683
										3391.3	-302623		3391.3	142433
										3391.4	-304762		3391.4	146116
										3391.5	-306842		3391.5	150299
										3391.6	-308682		3391.6	154560
										3391.7	-310192		3391.7	158501
										3391.8	-311353		3391.8	161835
										3391.9	-312193		3391.9	164518
										3392	-312783		3392	166767
										3392.1	-313195		3392.1	168905
										3392.2	-313425		3392.2	171066
										3392.3	-313377		3392.3	173045
										3392.4	-312930		3392.4	174427
										3392.5	-312062		3392.5	174937
										3392.6	-310891		3392.6	174692
										3392.7	-309579		3392.7	174140
										3392.8	-308214		3392.8	173721
										3392.9	-306794		3392.9	173544
										3393	-305337		3393	173333
										3393.1	-303962		3393.1	172669
										3393.2	-302862		3393.2	171289
										3393.3	-302172		3393.3	169240
										3393.4	-301886		3393.4	166793
										3393.5	-301847		3393.5	164277
										3393.6	-301795		3393.6	161971
										3393.7	-301433		3393.7	160094
										3393.8	-300525		3393.8	158795
										3393.9	-299020		3393.9	158113
										3394	-297115		3394	157978
										3394.1	-295219		3394.1	158301
										3394.2	-293817		3394.2	159066
										3394.3	-293324		3394.3	160281
										3394.4	-293963		3394.4	161820
										3394.5	-295702		3394.5	163342
										3394.6	-298270		3394.6	164440
										3394.7	-301256		3394.7	164908
										3394.8	-304279		3394.8	164863
										3394.9	-307102		3394.9	164614
										3395	-309613		3395	164418
										3395.1	-311727		3395.1	164364
										3395.2	-313310		3395.2	164438
										3395.3	-314231		3395.3	164642
										3395.4	-314476		3395.4	165002
										3395.5	-314205		3395.5	165485
										3395.6	-313698		3395.6	165953
										3395.7	-313241		3395.7	166240
										3395.8	-313037		3395.8	166278
										3395.9	-313164		3395.9	166155
										3396	-313581		3396	166045
										3396.1	-314144		3396.1	166107
										3396.2	-314655		3396.2	166412
										3396.3	-314948		3396.3	166953
										3396.4	-314979		3396.4	167684
										3396.5	-314838		3396.5	168576
										3396.6	-314646		3396.6	169628
										3396.7	-314441		3396.7	170858
										3396.8	-314165		3396.8	172255
										3396.9	-313758		3396.9	173743
										3397	-313272		3397	175170
										3397.1	-312864		3397.1	176331
										3397.2	-312684		3397.2	177023
										3397.3	-312759		3397.3	177118
										3397.4	-312955		3397.4	176605
										3397.5	-313051		3397.5	175597
										3397.6	-312838		3397.6	174319
										3397.7	-312171		3397.7	173093
										3397.8	-310973		3397.8	172294
										3397.9	-309256		3397.9	172238
										3398	-307168		3398	173021
										3398.1	-305002		3398.1	174414
										3398.2	-303105		3398.2	175937
										3398.3	-301745		3398.3	177119
										3398.4	-301032		3398.4	177770
										3398.5	-300954		3398.5	178052
										3398.6	-301464		3398.6	178264
										3398.7	-302542		3398.7	178533
										3398.8	-304163		3398.8	178660
										3398.9	-306229		3398.9	178239
										3399	-308497		3399	176930
										3399.1	-310589		3399.1	174633
										3399.2	-312092		3399.2	171460
										3399.3	-312705		3399.3	167596
										3399.4	-312382		3399.4	163221
										3399.5	-311363		3399.5	158568
										3399.6	-310064		3399.6	153992
										3399.7	-308871		3399.7	149938
										3399.8	-307972		3399.8	146791
										3399.9	-307350		3399.9	144757
										3400	-306908		3400	143844
										3400.1	-306609		3400.1	143955
										3400.2	-306488		3400.2	144960
										3400.3	-306559		3400.3	146716
										3400.4	-306717		3400.4	149052
										3400.5	-306757		3400.5	151794
										3400.6	-306522		3400.6	154811
										3400.7	-306040		3400.7	158045
										3400.8	-305536		3400.8	161499
										3400.9	-305293		3400.9	165184
										3401	-305466		3401	169028
										3401.1	-306002		3401.1	172797
										3401.2	-306706		3401.2	176080
										3401.3	-307375		3401.3	178412
										3401.4	-307885		3401.4	179481
										3401.5	-308205		3401.5	179289
										3401.6	-308348		3401.6	178144
										3401.7	-308344		3401.7	176471
										3401.8	-308233		3401.8	174630
										3401.9	-308082		3401.9	172862
										3402	-307981		3402	171378
										3402.1	-307992		3402.1	170419
										3402.2	-308102		3402.2	170182
										3402.3	-308219		3402.3	170680
										3402.4	-308218		3402.4	171695
										3402.5	-307987		3402.5	172869
										3402.6	-307450		3402.6	173854
										3402.7	-306599		3402.7	174408
										3402.8	-305535		3402.8	174383
										3402.9	-304473		3402.9	173668
										3403	-303664		3403	172191
										3403.1	-303255		3403.1	169979
										3403.2	-303206		3403.2	167244
										3403.3	-303322		3403.3	164381
										3403.4	-303382		3403.4	161858
										3403.5	-303270		3403.5	160069
										3403.6	-303024		3403.6	159232
										3403.7	-302788		3403.7	159393
										3403.8	-302714		3403.8	160471
										3403.9	-302897		3403.9	162298
										3404	-303341		3404	164646
										3404.1	-303965		3404.1	167266
										3404.2	-304642		3404.2	169957
										3404.3	-305251		3404.3	172621
										3404.4	-305718		3404.4	175238
										3404.5	-306031		3404.5	177763
										3404.6	-306207		3404.6	180032
										3404.7	-306248		3404.7	181805
										3404.8	-306113		3404.8	182910
										3404.9	-305708		3404.9	183381
										3405	-304927		3405	183410
										3405.1	-303725		3405.1	183188
										3405.2	-302185		3405.2	182776
										3405.3	-300535		3405.3	182131
										3405.4	-299064		3405.4	181235
										3405.5	-297996		3405.5	180198
										3405.6	-297394		3405.6	179255
										3405.7	-297184		3405.7	178642
										3405.8	-297286		3405.8	178449
										3405.9	-297739		3405.9	178542
										3406	-298673		3406	178672
										3406.1	-300147		3406.1	178690
										3406.2	-301979		3406.2	178720
										3406.3	-303741		3406.3	179143
										3406.4	-304971		3406.4	180400
										3406.5	-305426		3406.5	182767
										3406.6	-305215		3406.6	186229
										3406.7	-304689		3406.7	190482
										3406.8	-304200		3406.8	195061
										3406.9	-303912		3406.9	199475
										3407	-303789		3407	203316
										3407.1	-303684		3407.1	206318
										3407.2	-303437		3407.2	208408
										3407.3	-302896		3407.3	209762
										3407.4	-301938		3407.4	210758
										3407.5	-300525		3407.5	211783
										3407.6	-298745		3407.6	212989
										3407.7	-296786		3407.7	214176
										3407.8	-294857		3407.8	214940
										3407.9	-293157		3407.9	214962
										3408	-291894		3408	214209
										3408.1	-291265		3408.1	212918
										3408.2	-291347		3408.2	211437
										3408.3	-291967		3408.3	210082
										3408.4	-292712		3408.4	209115
										3408.5	-293111		3408.5	208776
										3408.6	-292862		3408.6	209259
										3408.7	-291932		3408.7	210631
										3408.8	-290513		3408.8	212781
										3408.9	-288907		3408.9	215514
										3409	-287443		3409	218712
										3409.1	-286431		3409.1	222403
										3409.2	-286101		3409.2	226639
										3409.3	-286523		3409.3	231338
										3409.4	-287559		3409.4	236261
										3409.5	-288904		3409.5	241161
										3409.6	-290193		3409.6	245941
										3409.7	-291106		3409.7	250644
										3409.8	-291430		3409.8	255347
										3409.9	-291055		3409.9	260104
										3410	-289969		3410	265003
										3410.1	-288247		3410.1	270185
										3410.2	-286051		3410.2	275735
										3410.3	-283598		3410.3	281545
										3410.4	-281123		3410.4	287355
										3410.5	-278823		3410.5	292958
										3410.6	-276804		3410.6	298383
										3410.7	-275054		3410.7	303874
										3410.8	-273443		3410.8	309720
										3410.9	-271780		3410.9	316146
										3411	-269892		3411	323343
										3411.1	-267697		3411.1	331529
										3411.2	-265206		3411.2	340911
										3411.3	-262471		3411.3	351560
										3411.4	-259505		3411.4	363367
										3411.5	-256265		3411.5	376144
										3411.6	-252714		3411.6	389778
										3411.7	-248922		3411.7	404273
										3411.8	-245101		3411.8	419689
										3411.9	-241503		3411.9	436086
										3412	-238259		3412	453549
										3412.1	-235299		3412.1	472214
										3412.2	-232416		3412.2	492213
										3412.3	-229411		3412.3	513549
										3412.4	-226178		3412.4	536030
										3412.5	-222651		3412.5	559311
										3412.6	-218738		3412.6	583055
										3412.7	-214309		3412.7	607071
										3412.8	-209269		3412.8	631335
										3412.9	-203626		3412.9	655867
										3413	-197491		3413	680591
										3413.1	-191045		3413.1	705329
										3413.2	-184473		3413.2	729972
										3413.3	-177891		3413.3	754699
										3413.4	-171269		3413.4	780015
										3413.5	-164384		3413.5	806508
										3413.6	-156872		3413.6	834442
										3413.7	-148325		3413.7	863449
										3413.8	-138364		3413.8	892579
										3413.9	-126642		3413.9	920682
										3414	-112834		3414	946899
										3414.1	-96662.2		3414.1	970913
										3414.2	-77923.8		3414.2	992859
										3414.3	-56472.5		3414.3	1.01298e+06
										3414.4	-32121.9		3414.4	1.03132e+06
										3414.5	-4538.42		3414.5	1.04765e+06
										3414.6	26776.7		3414.6	1.06162e+06
										3414.7	62364.2		3414.7	1.07286e+06
										3414.8	102609		3414.8	1.08109e+06
										3414.9	147597		3414.9	1.08608e+06
										3415	197105		3415	1.08765e+06
										3415.1	250659		3415.1	1.08573e+06
										3415.2	307549		3415.2	1.08043e+06
										3415.3	366749		3415.3	1.07207e+06
										3415.4	426829		3415.4	1.06102e+06
										3415.5	485981		3415.5	1.04765e+06
										3415.6	542134		3415.6	1.03219e+06
										3415.7	593058		3415.7	1.01469e+06
										3415.8	636318		3415.8	995010
										3415.9	669160		3415.9	972949
										3416	688513		3416	948318
										3416.1	691213		3416.1	921023
										3416.2	674365		3416.2	891034
										3416.3	635654		3416.3	858301
										3416.4	573567		3416.4	822704
										3416.5	487556		3416.5	784049
										3416.6	378203		3416.6	742060
										3416.7	247341		3416.7	696373
										3416.8	98052.5		3416.8	646617
										3416.9	-65497.1		3416.9	592604
										3417	-238345		3417	534505
										3417.1	-415080		3417.1	472771
										3417.2	-590164		3417.2	407829
										3417.3	-758189		3417.3	339800
										3417.4	-914051		3417.4	268547
										3417.5	-1.0531e+06		3417.5	193988
										3417.6	-1.17135e+06		3417.6	116356
										3417.7	-1.2658e+06		3417.7	36137
										3417.8	-1.33472e+06		3417.8	-46203.4
										3417.9	-1.37783e+06		3417.9	-130375
										3418	-1.39623e+06		3418	-216118
										3418.1	-1.39212e+06		3418.1	-302890
										3418.2	-1.36843e+06		3418.2	-389681
										3418.3	-1.32851e+06		3418.3	-475102
										3418.4	-1.27587e+06		3418.4	-557662
										3418.5	-1.21391e+06		3418.5	-635987
										3418.6	-1.14579e+06		3418.6	-708866
										3418.7	-1.07433e+06		3418.7	-775184
										3418.8	-1.00197e+06		3418.8	-833924
										3418.9	-930759		3418.9	-884237
										3419	-862393		3419	-925491
										3419.1	-798243		3419.1	-957204
										3419.2	-739365		3419.2	-978957
										3419.3	-686482		3419.3	-990443
										3419.4	-639924		3419.4	-991646
										3419.5	-599600		3419.5	-983019
										3419.6	-565040		3419.6	-965528
										3419.7	-535535		3419.7	-940525
										3419.8	-510344		3419.8	-909525
										3419.9	-488877		3419.9	-873933
										3420	-470763		3420	-834824
										3420.1	-455781		3420.1	-792845
										3420.2	-443709		3420.2	-748325
										3420.3	-434232		3420.3	-701538
										3420.4	-426962		3420.4	-652999
										3420.5	-421506		3420.5	-603623
										3420.6	-417473		3420.6	-554649
										3420.7	-414427		3420.7	-507367
										3420.8	-411861		3420.8	-462778
										3420.9	-409280		3420.9	-421382
										3421	-406341		3421	-383190
										3421.1	-402912		3421.1	-347927
										3421.2	-399022		3421.2	-315238
										3421.3	-394737		3421.3	-284810
										3421.4	-390067		3421.4	-256388
										3421.5	-384955		3421.5	-229768
										3421.6	-379342		3421.6	-204839
										3421.7	-373274		3421.7	-181610
										3421.8	-366957		3421.8	-160145
										3421.9	-360710		3421.9	-140391
										3422	-354850		3422	-122079
										3422.1	-349585		3422.1	-104829
										3422.2	-344988		3422.2	-88409.7
										3422.3	-341027		3422.3	-72886.4
										3422.4	-337603		3422.4	-58464.5
										3422.5	-334590		3422.5	-45178
										3422.6	-331855		3422.6	-32744.4
										3422.7	-329282		3422.7	-20753.6
										3422.8	-326823		3422.8	-8999.68
										3422.9	-324535		3422.9	2393.15
										3423	-322579		3423	13176.8
										3423.1	-321122		3423.1	23303.4
										3423.2	-320188		3423.2	33044.3
										3423.3	-319594		3423.3	42794.7
										3423.4	-319058		3423.4	52742.2
										3423.5	-318397		3423.5	62678.7
										3423.6	-317616		3423.6	72101.7
										3423.7	-316818		3423.7	80530.3
										3423.8	-316042		3423.8	87812.2
										3423.9	-315203		3423.9	94220.5
										3424	-314161		3424	100293
										3424.1	-312815		3424.1	106552
										3424.2	-311107		3424.2	113301
										3424.3	-308992		3424.3	120613
										3424.4	-306434		3424.4	128454
										3424.5	-303463		3424.5	136800
										3424.6	-300242		3424.6	145650
										3424.7	-297042		3424.7	154971
										3424.8	-294125		3424.8	164672
										3424.9	-291599		3424.9	174648
										3425	-289380		3425	184862
										3425.1	-287273		3425.1	195360
										3425.2	-285114		3425.2	206212
										3425.3	-282840		3425.3	217420
										3425.4	-280474		3425.4	228842
										3425.5	-278095		3425.5	240143
										3425.6	-275827		3425.6	250835
										3425.7	-273802		3425.7	260439
										3425.8	-272054		3425.8	268746
										3425.9	-270391		3425.9	276037
										3426	-268392		3426	283081
										3426.1	-265598		3426.1	290910
										3426.2	-261750		3426.2	300462
										3426.3	-256887		3426.3	312298
										3426.4	-251260		3426.4	326529
										3426.5	-245172		3426.5	342928
										3426.6	-238903		3426.6	361129
										3426.7	-232726		3426.7	380795
										3426.8	-226900		3426.8	401719
										3426.9	-221604		3426.9	423857
										3427	-216852		3427	447321
										3427.1	-212489		3427.1	472339
										3427.2	-208241		3427.2	499212
										3427.3	-203813		3427.3	528274
										3427.4	-198951		3427.4	559828
										3427.5	-193500		3427.5	594047
										3427.6	-187428		3427.6	630929
										3427.7	-180809		3427.7	670404
										3427.8	-173741		3427.8	712547
										3427.9	-166214		3427.9	757726
										3428	-157979		3428	806523
										3428.1	-148497		3428.1	859482
										3428.2	-137005		3428.2	916856
										3428.3	-122702		3428.3	978498
										3428.4	-104954		3428.4	1.04391e+06
										3428.5	-83372		3428.5	1.11241e+06
										3428.6	-57689.7		3428.6	1.18323e+06
										3428.7	-27538.3		3428.7	1.25559e+06
										3428.8	7691.66		3428.8	1.32856e+06
										3428.9	48767		3428.9	1.40091e+06
										3429	96363.3		3429	1.47111e+06
										3429.1	150815		3429.1	1.53749e+06
										3429.2	211980		3429.2	1.59844e+06
										3429.3	279206		3429.3	1.65252e+06
										3429.4	351350		3429.4	1.69841e+06
										3429.5	426814		3429.5	1.73476e+06
										3429.6	503615		3429.6	1.76016e+06
										3429.7	579440		3429.7	1.7732e+06
										3429.8	651656		3429.8	1.77251e+06
										3429.9	717230		3429.9	1.75682e+06
										3430	772678		3430	1.72507e+06
										3430.1	814120		3430.1	1.67652e+06
										3430.2	837515		3430.2	1.61096e+06
										3430.3	839026		3430.3	1.52881e+06
										3430.4	815420		3430.4	1.43102e+06
										3430.5	764441		3430.5	1.31888e+06
										3430.6	685096		3430.6	1.19379e+06
										3430.7	577850		3430.7	1.05713e+06
										3430.8	444685		3430.8	910280
										3430.9	289033		3430.9	754905
										3431	115591		3431	593152
										3431.1	-69990.3		3431.1	427692
										3431.2	-261490		3431.2	261493
										3431.3	-452527		3431.3	97533.7
										3431.4	-636935		3431.4	-61400.8
										3431.5	-809069		3431.5	-212808
										3431.6	-964038		3431.6	-354530
										3431.7	-1.09788e+06		3431.7	-484820
										3431.8	-1.2077e+06		3431.8	-602403
										3431.9	-1.29177e+06		3431.9	-706469
										3432	-1.34962e+06		3432	-796593
										3432.1	-1.38207e+06		3432.1	-872621
										3432.2	-1.39109e+06		3432.2	-934593
										3432.3	-1.37956e+06		3432.3	-982804
										3432.4	-1.35082e+06		3432.4	-1.01797e+06
										3432.5	-1.30836e+06		3432.5	-1.04131e+06
										3432.6	-1.2555e+06		3432.6	-1.05443e+06
										3432.7	-1.19527e+06		3432.7	-1.0589e+06
										3432.8	-1.13034e+06		3432.8	-1.05595e+06
										3432.9	-1.06299e+06		3432.9	-1.04646e+06
										3433	-995174		3433	-1.03113e+06
										3433.1	-928559		3433.1	-1.01076e+06
										3433.2	-864616		3433.2	-986211
										3433.3	-804629		3433.3	-958382
										3433.4	-749642		3433.4	-928151
										3433.5	-700345		3433.5	-896330
										3433.6	-656988		3433.6	-863581
										3433.7	-619382		3433.7	-830319
										3433.8	-587039		3433.8	-796678
										3433.9	-559361		3433.9	-762618
										3434	-535779		3434	-728091
										3434.1	-515786		3434.1	-693191
										3434.2	-498894		3434.2	-658197
										3434.3	-484618		3434.3	-623514
										3434.4	-472475		3434.4	-589551
										3434.5	-461978		3434.5	-556639
										3434.6	-452615		3434.6	-524967
										3434.7	-443903		3434.7	-494506
										3434.8	-435522		3434.8	-464944
										3434.9	-427449		3434.9	-435718
										3435	-419920		3435	-406209
										3435.1	-413206		3435.1	-376023
										3435.2	-407355		3435.2	-345196
										3435.3	-402118		3435.3	-314213
										3435.4	-397093		3435.4	-283837
										3435.5	-391925		3435.5	-254799
										3435.6	-386401		3435.6	-227503
										3435.7	-380459		3435.7	-201916
										3435.8	-374182		3435.8	-177719
										3435.9	-367821		3435.9	-154577
										3436	-361754		3436	-132289
										3436.1	-356337		3436.1	-110747
										3436.2	-351721		3436.2	-89820.2
										3436.3	-347793		3436.3	-69329.8
										3436.4	-344287		3436.4	-49138.5
										3436.5	-340974		3436.5	-29267
										3436.6	-337782		3436.6	-9955.86
										3436.7	-334774		3436.7	8380.16
										3436.8	-332052		3436.8	25311
										3436.9	-329658		3436.9	40602.3
										3437	-327533		3437	54338.5
										3437.1	-325550		3437.1	66849.5
										3437.2	-323595		3437.2	78504.8
										3437.3	-321635		3437.3	89582.3
										3437.4	-319700		3437.4	100349
										3437.5	-317795		3437.5	111250
										3437.6	-315817		3437.6	122957
										3437.7	-313592		3437.7	136166
										3437.8	-310982		3437.8	151280
										3437.9	-307981		3437.9	168205
										3438	-304710		3438	186411
										3438.1	-301352		3438.1	205211
										3438.2	-298087		3438.2	224075
										3438.3	-295066		3438.3	242803
										3438.4	-292389		3438.4	261481
										3438.5	-290061		3438.5	280351
										3438.6	-287984		3438.6	299695
										3438.7	-286007		3438.7	319784
										3438.8	-284022		3438.8	340810
										3438.9	-282020		3438.9	362818
										3439	-280051		3439	385665
										3439.1	-278111		3439.1	409056
										3439.2	-276058		3439.2	432595
										3439.3	-273660		3439.3	455826
										3439.4	-270745		3439.4	478302
										3439.5	-267340		3439.5	499696
										3439.6	-263690		3439.6	519934
										3439.7	-260114		3439.7	539230
										3439.8	-256826		3439.8	557990
										3439.9	-253820		3439.9	576607
										3440	-250884		3440	595256
										3440.1	-247701		3440.1	613807
										3440.2	-243962		3440.2	631852
										3440.3	-239439		3440.3	648797
										3440.4	-234015		3440.4	663932
										3440.5	-227705		3440.5	676481
										3440.6	-220672		3440.6	685662
										3440.7	-213219		3440.7	690789
										3440.8	-205706		3440.8	691422
										3440.9	-198376		3440.9	687481
										3441	-191196		3441	679275
										3441.1	-183839		3441.1	667358
										3441.2	-175836		3441.2	652320
										3441.3	-166809		3441.3	634620
										3441.4	-156582		3441.4	614582
										3441.5	-145148		3441.5	592481
										3441.6	-132582		3441.6	568592
										3441.7	-119017		3441.7	543139
										3441.8	-104705		3441.8	516217
										3441.9	-90045.1		3441.9	487811
										3442	-75497		3442	457955
										3442.1	-61417		3442.1	426931
										3442.2	-47933.6		3442.2	395304
										3442.3	-34972.4		3442.3	363724
										3442.4	-22413		3442.4	332670
										3442.5	-10275.2		3442.5	302357
										3442.6	1177.75		3442.6	272900
										3442.7	11455.5		3442.7	244531
										3442.8	19944.1		3442.8	217661
										3442.9	26035.3		3442.9	192752
										3443	29233.4		3443	170145
										3443.1	29217		3443.1	149979
										3443.2	25851.4		3443.2	132220
										3443.3	19160		3443.3	116717
										3443.4	9262.74		3443.4	103257
										3443.5	-3699.01		3443.5	91592.4
										3443.6	-19616.7		3443.6	81483.1
										3443.7	-38395.4		3443.7	72718.4
										3443.8	-59845.7		3443.8	65103.8
										3443.9	-83546.4		3443.9	58420.3
										3444	-108797		3444	52412.6
										3444.1	-134739		3444.1	46852.3
										3444.2	-160585		3444.2	41649.6
										3444.3	-185805		3444.3	36905.7
										3444.4	-210145		3444.4	32810.4
										3444.5	-233513		3444.5	29419.4
										3444.6	-255848		3444.6	26501.6
										3444.7	-277065		3444.7	23630.5
										3444.8	-297054		3444.8	20478.5
										3444.9	-315693		3444.9	17071.6
										3445	-332856		3445	13772.5
										3445.1	-348435		3445.1	11010
										3445.2	-362404		3445.2	9003.4
										3445.3	-374870		3445.3	7718.27
										3445.4	-386077		3445.4	7042.96
										3445.5	-396333		3445.5	6951.8
										3445.6	-405904		3445.6	7453.13
										3445.7	-414944		3445.7	8378.35
										3445.8	-423507		3445.8	9269.86
										3445.9	-431590		3445.9	9547.02
										3446	-439171		3446	8851.56
										3446.1	-446239		3446.1	7287.86
										3446.2	-452824		3446.2	5366.4
										3446.3	-459007		3446.3	3723.16
										3446.4	-464897		3446.4	2856.07
										3446.5	-470586		3446.5	3038.33
										3446.6	-476133		3446.6	4353.31
										3446.7	-481571		3446.7	6696.2
										3446.8	-486904		3446.8	9707.47
										3446.9	-492051		3446.9	12773.5
										3447	-496795		3447	15222.1
										3447.1	-500825		3447.1	16643.4
										3447.2	-503867		3447.2	17100
										3447.3	-505835		3447.3	17041.7
										3447.4	-506881		3447.4	16979.6
										3447.5	-507333		3447.5	17173.5
										3447.6	-507542		3447.6	17560.1
										3447.7	-507759		3447.7	17941
										3447.8	-508080		3447.8	18238.1
										3447.9	-508477		3447.9	18592.6
										3448	-508855		3448	19227.7
										3448.1	-509091		3448.1	20213.7
										3448.2	-509063		3448.2	21361.5
										3448.3	-508659		3448.3	22353.6
										3448.4	-507785		3448.4	22994.6
										3448.5	-506346		3448.5	23345.4
										3448.6	-504224		3448.6	23617.1
										3448.7	-501283		3448.7	23918.3
										3448.8	-497418		3448.8	24067.7
										3448.9	-492641		3448.9	23637.4
										3449	-487123		3449	22217.2
										3449.1	-481154		3449.1	19729.9
										3449.2	-475029		3449.2	16569.6
										3449.3	-468935		3449.3	13453.2
										3449.4	-462907		3449.4	11086.8
										3449.5	-456859		3449.5	9877.2
										3449.6	-450674		3449.6	9849.4
										3449.7	-444298		3449.7	10734.6
										3449.8	-437814		3449.8	12092
										3449.9	-431441		3449.9	13393
										3450	-425447		3450	14110.3
										3450.1	-420005		3450.1	13863.2
										3450.2	-415114		3450.2	12572.4
										3450.3	-410634		3450.3	10501.7
										3450.4	-406434		3450.4	8109.47
										3450.5	-402494		3450.5	5783.96
										3450.6	-398892		3450.6	3653.81
										3450.7	-395668		3450.7	1615.69
										3450.8	-392707		3450.8	-475.338
										3450.9	-389759		3450.9	-2647.58
										3451	-386569		3451	-4819.6
										3451.1	-383011		3451.1	-6923.48
										3451.2	-379137		3451.2	-8987.99
										3451.3	-375126		3451.3	-11086.6
										3451.4	-371221		3451.4	-13213.9
										3451.5	-367640		3451.5	-15249.9
										3451.6	-364514		3451.6	-17087.8
										3451.7	-361854		3451.7	-18804.5
										3451.8	-359598		3451.8	-20674.2
										3451.9	-357698		3451.9	-22970.5
										3452	-356157		3452	-25730.9
										3452.1	-354996		3452.1	-28700.8
										3452.2	-354187		3452.2	-31506.8
										3452.3	-353630		3452.3	-33918.8
										3452.4	-353172		3452.4	-36005.2
										3452.5	-352662		3452.5	-38076.1
										3452.6	-351975		3452.6	-40455.6
										3452.7	-351019		3452.7	-43227.2
										3452.8	-349721		3452.8	-46119.2
										3452.9	-348022		3452.9	-48613.7
										3453	-345900		3453	-50224.6
										3453.1	-343402		3453.1	-50769.2
										3453.2	-340670		3453.2	-50445.4
										3453.3	-337923		3453.3	-49652.9
										3453.4	-335411		3453.4	-48693.5
										3453.5	-333340		3453.5	-47584.6
										3453.6	-331804		3453.6	-46104.9
										3453.7	-330752		3453.7	-43982.6
										3453.8	-330001		3453.8	-41053.1
										3453.9	-329286		3453.9	-37319.8
										3454	-328346		3454	-32968.2
										3454.1	-327011		3454.1	-28364.5
										3454.2	-325263		3454.2	-23995.5
										3454.3	-323212		3454.3	-20327.9
										3454.4	-321016		3454.4	-17648.2
										3454.5	-318803		3454.5	-15961.7
										3454.6	-316683		3454.6	-14983.2
										3454.7	-314806		3454.7	-14226.8
										3454.8	-313379		3454.8	-13197.9
										3454.9	-312579		3454.9	-11623.7
										3455	-312421		3455	-9558.63
										3455.1	-312723		3455.1	-7245.97
										3455.2	-313219		3455.2	-4814.56
										3455.3	-313717		3455.3	-2061.39
										3455.4	-314178		3455.4	1485.37
										3455.5	-314648		3455.5	6259.8
										3455.6	-315151		3455.6	12341.9
										3455.7	-315612		3455.7	19359.9
										3455.8	-315863		3455.8	26650.5
										3455.9	-315712		3455.9	33524.3
										3456	-315035		3456	39456.3
										3456.1	-313858		3456.1	44164.2
										3456.2	-312376		3456.2	47648
										3456.3	-310891		3456.3	50218.8
										3456.4	-309689		3456.4	52425.2
										3456.5	-308931		3456.5	54822.4
										3456.6	-308595		3456.6	57696.3
										3456.7	-308520		3456.7	60941.7
										3456.8	-308527		3456.8	64158.1
										3456.9	-308538		3456.9	66848.9
										3457	-308624		3457	68614.5
										3457.1	-308948		3457.1	69339.7
										3457.2	-309669		3457.2	69367.9
										3457.3	-310849		3457.3	69510.3
										3457.4	-312423		3457.4	70746.3
										3457.5	-314188		3457.5	73718.8
										3457.6	-315843		3457.6	78379.5
										3457.7	-317056		3457.7	84066.1
										3457.8	-317594		3457.8	89942.7
										3457.9	-317439		3457.9	95456.8
										3458	-316819		3458	100490
										3458.1	-316108		3458.1	105162
										3458.2	-315631		3458.2	109525
										3458.3	-315527		3458.3	113435
										3458.4	-315728		3458.4	116678
										3458.5	-316051		3458.5	119169
										3458.6	-316306		3458.6	120991
										3458.7	-316376		3458.7	122229
										3458.8	-316266		3458.8	122780
										3458.9	-316090		3458.9	122355
										3459	-315979		3459	120690
										3459.1	-315961		3459.1	117805
										3459.2	-315936		3459.2	114149
										3459.3	-315763		3459.3	110523
										3459.4	-315398		3459.4	107824
										3459.5	-314928		3459.5	106702
										3459.6	-314472		3459.6	107281
										3459.7	-314049		3459.7	109105
										3459.8	-313531		3459.8	111349
										3459.9	-312732		3459.9	113219
										3460	-311546		3460	114314
										3460.1	-310035		3460.1	114779
										3460.2	-308422		3460.2	115181
										3460.3	-307009		3460.3	116192
										3460.4	-306034		3460.4	118233
										3460.5	-305552		3460.5	121260
										3460.6	-305385		3460.6	124805
										3460.7	-305226		3460.7	128226
										3460.8	-304810		3460.8	131014
										3460.9	-304066		3460.9	132979
										3461	-303111		3461	134266
										3461.1	-302154		3461.1	135250
										3461.2	-301396		3461.2	136363
										3461.3	-300986		3461.3	137914
										3461.4	-301008		3461.4	139957
										3461.5	-301450		3461.5	142282
										3461.6	-302211		3461.6	144521
										3461.7	-303163		3461.7	146318
										3461.8	-304218		3461.8	147478
										3461.9	-305331		3461.9	148046
										3462	-306422		3462	148280
										3462.1	-307345		3462.1	148510
										3462.2	-307980		3462.2	148966
										3462.3	-308367		3462.3	149667
										3462.4	-308749		3462.4	150453
										3462.5	-309447		3462.5	151095
										3462.6	-310656		3462.6	151401
										3462.7	-312310		3462.7	151230
										3462.8	-314096		3462.8	150467
										3462.9	-315587		3462.9	149019
										3463	-316418		3463	146882
										3463.1	-316424		3463.1	144233
										3463.2	-315679		3463.2	141429
										3463.3	-314421		3463.3	138875
										3463.4	-312931		3463.4	136840
										3463.5	-311440		3463.5	135381
										3463.6	-310108		3463.6	134413
										3463.7	-309060		3463.7	133829
										3463.8	-308412		3463.8	133551
										3463.9	-308238		3463.9	133500
										3464	-308536		3464	133584
										3464.1	-309232		3464.1	133724
										3464.2	-310212		3464.2	133886
										3464.3	-311368		3464.3	134048
										3464.4	-312589		3464.4	134147
										3464.5	-313755		3464.5	134078
										3464.6	-314750		3464.6	133782
										3464.7	-315506		3464.7	133343
										3464.8	-316010		3464.8	132998
										3464.9	-316261		3464.9	133032
										3465	-316230		3465	133643
										3465.1	-315868		3465.1	134845
										3465.2	-315168		3465.2	136464
										3465.3	-314203		3465.3	138223
										3465.4	-313106		3465.4	139884
										3465.5	-311994		3465.5	141361
										3465.6	-310898		3465.6	142726
										3465.7	-309768		3465.7	144049
										3465.8	-308543		3465.8	145218
										3465.9	-307256		3465.9	145936
										3466	-306093		3466	145943
										3466.1	-305360		3466.1	145282
										3466.2	-305357		3466.2	144340
										3466.3	-306224		3466.3	143625
										3466.4	-307846		3466.4	143470
										3466.5	-309890		3466.5	143871
										3466.6	-311949		3466.6	144547
										3466.7	-313712		3466.7	145154
										3466.8	-315043		3466.8	145509
										3466.9	-315952		3466.9	145736
										3467	-316488		3467	146238
										3467.1	-316675		3467.1	147527
										3467.2	-316521		3467.2	149958
										3467.3	-316088		3467.3	153506
										3467.4	-315518		3467.4	157688
										3467.5	-314983		3467.5	161682
										3467.6	-314582		3467.6	164604
										3467.7	-314259		3467.7	165820
										3467.8	-313834		3467.8	165143
										3467.9	-313104		3467.9	162863
										3468	-311967		3468	159630
										3468.1	-310478		3468.1	156243
										3468.2	-308852		3468.2	153446
										3468.3	-307413		3468.3	151754
										3468.4	-306496		3468.4	151351
										3468.5	-306297		3468.5	152052
										3468.6	-306781		3468.6	153386
										3468.7	-307693		3468.7	154795
										3468.8	-308715		3468.8	155875
										3468.9	-309626		3468.9	156524
										3469	-310362		3469	156906
										3469.1	-310962		3469.1	157259
										3469.2	-311469		3469.2	157686
										3469.3	-311864		3469.3	158079
										3469.4	-312077		3469.4	158243
										3469.5	-312029		3469.5	158115
										3469.6	-311675		3469.6	157896
										3469.7	-311016		3469.7	157951
										3469.8	-310091		3469.8	158531
										3469.9	-308968		3469.9	159548
										3470	-307757		3470	160613
										3470.1	-306633		3470.1	161331
										3470.2	-305809		3470.2	161581
										3470.3	-305435		3470.3	161530
										3470.4	-305481		3470.4	161386
										3470.5	-305723		3470.5	161174
										3470.6	-305879		3470.6	160740
										3470.7	-305794		3470.7	159932
										3470.8	-305530		3470.8	158747
										3470.9	-305323		3470.9	157325
										3471	-305428		3471	155884
										3471.1	-305985		3471.1	154669
										3471.2	-306929		3471.2	153899
										3471.3	-308024		3471.3	153682
										3471.4	-308982		3471.4	153946
										3471.5	-309621		3471.5	154480
										3471.6	-309922		3471.6	155054
										3471.7	-309970		3471.7	155477
										3471.8	-309830		3471.8	155566
										3471.9	-309492		3471.9	155164
										3472	-308893		3472	154262
										3472.1	-307984		3472.1	153106
										3472.2	-306779		3472.2	152104
										3472.3	-305386		3472.3	151554
										3472.4	-304011		3472.4	151416
										3472.5	-302910		3472.5	151356
										3472.6	-302308		3472.6	150989
										3472.7	-302313		3472.7	150105
										3472.8	-302874		3472.8	148705
										3472.9	-303776		3472.9	146906
										3473	-304688		3473	144880
										3473.1	-305266		3473.1	142874
										3473.2	-305301		3473.2	141228
										3473.3	-304834		3473.3	140279
										3473.4	-304138		3473.4	140196
										3473.5	-303570		3473.5	140885
										3473.6	-303382		3473.6	142081
										3473.7	-303627		3473.7	143548
										3473.8	-304205		3473.8	145203
										3473.9	-304987		3473.9	147076
										3474	-305900		3474	149121
										3474.1	-306913		3474.1	151092
										3474.2	-307967		3474.2	152589
										3474.3	-308951		3474.3	153279
										3474.4	-309774		3474.4	153112
										3474.5	-310482		3474.5	152402
										3474.6	-311246		3474.6	151731
										3474.7	-312223		3474.7	151701
										3474.8	-313394		3474.8	152652
										3474.9	-314566		3474.9	154476
										3475	-315513		3475	156691
										3475.1	-316124		3475.1	158736
										3475.2	-316392		3475.2	160260
										3475.3	-316337		3475.3	161163
										3475.4	-315931		3475.4	161438
										3475.5	-315120		3475.5	161046
										3475.6	-313891		3475.6	160006
										3475.7	-312325		3475.7	158597
										3475.8	-310622		3475.8	157396
										3475.9	-309054		3475.9	157014
										3476	-307890		3476	157736
										3476.1	-307298		3476.1	159347
										3476.2	-307282		3476.2	161292
										3476.3	-307685		3476.3	162978
										3476.4	-308247		3476.4	164020
										3476.5	-308693		3476.5	164306
										3476.6	-308819		3476.6	163938
										3476.7	-308537		3476.7	163120
										3476.8	-307883		3476.8	162061
										3476.9	-306988		3476.9	160934
										3477	-306061		3477	159907
										3477.1	-305366		3477.1	159178
										3477.2	-305137		3477.2	158922
										3477.3	-305452		3477.3	159157
										3477.4	-306143		3477.4	159650
										3477.5	-306861		3477.5	159959
										3477.6	-307277		3477.6	159606
										3477.7	-307301		3477.7	158288
										3477.8	-307119		3477.8	156006
										3477.9	-307025		3477.9	153131
										3478	-307182		3478	150373
										3478.1	-307502		3478.1	148602
										3478.2	-307738		3478.2	148501
										3478.3	-307685		3478.3	150202
										3478.4	-307304		3478.4	153150
										3478.5	-306712		3478.5	156360
										3478.6	-306060		3478.6	158896
										3478.7	-305426		3478.7	160256
										3478.8	-304804		3478.8	160415
										3478.9	-304198		3478.9	159571
										3479	-303701		3479	157852
										3479.1	-303493		3479.1	155224
										3479.2	-303734		3479.2	151674
										3479.3	-304459		3479.3	147480
										3479.4	-305524		3479.4	143290
										3479.5	-306649		3479.5	139908
										3479.6	-307529		3479.6	137927
										3479.7	-307986		3479.7	137500
										3479.8	-308048		3479.8	138400
										3479.9	-307930		3479.9	140256
										3480	-307886		3480	142756
										3480.1	-308049		3480.1	145639
										3480.2	-308356		3480.2	148548
										3480.3	-308617		3480.3	150950
										3480.4	-308662		3480.4	152252
										3480.5	-308475		3480.5	152098
										3480.6	-308222		3480.6	150613
										3480.7	-308166		3480.7	148422
										3480.8	-308512		3480.8	146403
										3480.9	-309282		3480.9	145314
										3481	-310279		3481	145515
										3481.1	-311178		3481.1	146866
										3481.2	-311686		3481.2	148813
										3481.3	-311694		3481.3	150602
										3481.4	-311320		3481.4	151561
										3481.5	-310833		3481.5	151342
										3481.6	-310497		3481.6	150024
										3481.7	-310443		3481.7	148040
										3481.8	-310619		3481.8	145995
										3481.9	-310828		3481.9	144498
										3482	-310836		3482	144010
										3482.1	-310485		3482.1	144713
										3482.2	-309770		3482.2	146410
										3482.3	-308813		3482.3	148569
										3482.4	-307775		3482.4	150538
										3482.5	-306803		3482.5	151825
										3482.6	-306025		3482.6	152269
										3482.7	-305573		3482.7	151974
										3482.8	-305575		3482.8	151128
										3482.9	-306110		3482.9	149877
										3483	-307176		3483	148342
										3483.1	-308673		3483.1	146711
										3483.2	-310396		3483.2	145264
										3483.3	-312051		3483.3	144303
										3483.4	-313302		3483.4	144030
										3483.5	-313885		3483.5	144425
										3483.6	-313722		3483.6	145220
										3483.7	-312949		3483.7	145986
										3483.8	-311844		3483.8	146363
										3483.9	-310691		3483.9	146301
										3484	-309688		3484	146131
										3484.1	-308917		3484.1	146365
										3484.2	-308381		3484.2	147330
										3484.3	-308067		3484.3	148926
										3484.4	-307977		3484.4	150703
										3484.5	-308115		3484.5	152204
										3484.6	-308430		3484.6	153282
										3484.7	-308769		3484.7	154169
										3484.8	-308912		3484.8	155295
										3484.9	-308667		3484.9	157025
										3485	-307975		3485	159495
										3485.1	-306953		3485.1	162571
										3485.2	-305831		3485.2	165903
										3485.3	-304863		3485.3	168997
										3485.4	-304257		3485.4	171301
										3485.5	-304167		3485.5	172326
										3485.6	-304688		3485.6	171797
										3485.7	-305819		3485.7	169765
										3485.8	-307405		3485.8	166597
										3485.9	-309134		3485.9	162838
										3486	-310608		3486	159022
										3486.1	-311496		3486.1	155511
										3486.2	-311667		3486.2	152425
										3486.3	-311213		3486.3	149675
										3486.4	-310366		3486.4	147087
										3486.5	-309375		3486.5	144566
										3486.6	-308460		3486.6	142198
										3486.7	-307812		3486.7	140254
										3486.8	-307600		3486.8	139078
										3486.9	-307920		3486.9	138903
										3487	-308755		3487	139705
										3487.1	-309980		3487.1	141184
										3487.2	-311432		3487.2	142909
										3487.3	-312974		3487.3	144542
										3487.4	-314518		3487.4	145995
										3487.5	-315984		3487.5	147429
										3487.6	-317251		3487.6	149116
										3487.7	-318122		3487.7	151264
										3487.8	-318349		3487.8	153874
										3487.9	-317718		3487.9	156677
										3488	-316179		3488	159171
										3488.1	-313929		3488.1	160777
										3488.2	-311392		3488.2	161109
										3488.3	-309075		3488.3	160213
										3488.4	-307369		3488.4	158610
										3488.5	-306384		3488.5	157073
										3488.6	-305938		3488.6	156256
										3488.7	-305716		3488.7	156421
										3488.8	-305492		3488.8	157415
										3488.9	-305276		3488.9	158850
										3489	-305306		3489	160283
										3489.1	-305910		3489.1	161315
										3489.2	-307327		3489.2	161630
										3489.3	-309574		3489.3	161039
										3489.4	-312377		3489.4	159526
										3489.5	-315230		3489.5	157225
										3489.6	-317539		3489.6	154353
										3489.7	-318808		3489.7	151170
										3489.8	-318793		3489.8	147999
										3489.9	-317577		3489.9	145241
										3490	-315551		3490	143277
										3490.1	-313274		3490.1	142295
										3490.2	-311267		3490.2	142197
										3490.3	-309869		3490.3	142732
										3490.4	-309199		3490.4	143756
										3490.5	-309216		3490.5	145381
										3490.6	-309745		3490.6	147874
										3490.7	-310479		3490.7	151378
										3490.8	-311009		3490.8	155679
										3490.9	-310955		3490.9	160174
										3491	-310148		3491	164039
										3491.1	-308721		3491.1	166527
										3491.2	-307041		3491.2	167245
										3491.3	-305516		3491.3	166282
										3491.4	-304402		3491.4	164154
										3491.5	-303720		3491.5	161626
										3491.6	-303312		3491.6	159511
										3491.7	-302994		3491.7	158458
										3491.8	-302679		3491.8	158710
										3491.9	-302402		3491.9	159966
										3492	-302258		3492	161504
										3492.1	-302324		3492.1	162572
										3492.2	-302636		3492.2	162770
										3492.3	-303213		3492.3	162174
										3492.4	-304070		3492.4	161150
										3492.5	-305190		3492.5	160077
										3492.6	-306492		3492.6	159193
										3492.7	-307831		3492.7	158592
										3492.8	-309051		3492.8	158282
										3492.9	-310047		3492.9	158221
										3493	-310788		3493	158323
										3493.1	-311281		3493.1	158461
										3493.2	-311504		3493.2	158473
										3493.3	-311383		3493.3	158195
										3493.4	-310865		3493.4	157539
										3493.5	-310019		3493.5	156599
										3493.6	-309050		3493.6	155657
										3493.7	-308171		3493.7	155022
										3493.8	-307483		3493.8	154789
										3493.9	-306990		3493.9	154747
										3494	-306757		3494	154519
										3494.1	-306981		3494.1	153828
										3494.2	-307862		3494.2	152633
										3494.3	-309369		3494.3	151074
										3494.4	-311140		3494.4	149329
										3494.5	-312663		3494.5	147516
										3494.6	-313585		3494.6	145707
										3494.7	-313900		3494.7	143971
										3494.8	-313864		3494.8	142420
										3494.9	-313744		3494.9	141233
										3495	-313613		3495	140668
										3495.1	-313364		3495.1	141031
										3495.2	-312856		3495.2	142576
										3495.3	-312048		3495.3	145360
										3495.4	-310998		3495.4	149137
										3495.5	-309783		3495.5	153401
										3495.6	-308459		3495.6	157547
										3495.7	-307088		3495.7	161065
										3495.8	-305766		3495.8	163682
										3495.9	-304595		3495.9	165408
										3496	-303613		3496	166476
										3496.1	-302775		3496.1	167182
										3496.2	-302014		3496.2	167685
										3496.3	-301315		3496.3	167900
										3496.4	-300741		3496.4	167585
										3496.5	-300361		3496.5	166553
										3496.6	-300156		3496.6	164832
										3496.7	-300003		3496.7	162685
										3496.8	-299751		3496.8	160470
										3496.9	-299353		3496.9	158480
										3497	-298934		3497	156854
										3497.1	-298732		3497.1	155600
										3497.2	-298980		3497.2	154697
										3497.3	-299770		3497.3	154181
										3497.4	-301006		3497.4	154134
										3497.5	-302453		3497.5	154593
										3497.6	-303855		3497.6	155452
										3497.7	-305034		3497.7	156470
										3497.8	-305929		3497.8	157379
										3497.9	-306546		3497.9	158034
										3498	-306911		3498	158476
										3498.1	-307064		3498.1	158865
										3498.2	-307087		3498.2	159308
										3498.3	-307091		3498.3	159723
										3498.4	-307145		3498.4	159865
										3498.5	-307183		3498.5	159530
										3498.6	-306997		3498.6	158755
										3498.7	-306348		3498.7	157816
										3498.8	-305139		3498.8	156999
										3498.9	-303511		3498.9	156356
										3499	-301787		3499	155674
										3499.1	-300285		3499.1	154718
										3499.2	-299156		3499.2	153540
										3499.3	-298365		3499.3	152568
										3499.4	-297804		3499.4	152362
										3499.5	-297448		3499.5	153210
										3499.6	-297433		3499.6	154943
										3499.7	-298006		3499.7	157095
										3499.8	-299389		3499.8	159270
										3499.9	-301610		3499.9	161362
										3500	-304409		3500	163459
										3500.1	-307290		3500.1	165530
										3500.2	-309700		3500.2	167215
										3500.3	-311254		3500.3	167922
										3500.4	-311855		3500.4	167184
										3500.5	-311680		3500.5	164993
										3500.6	-311037		3500.6	161889
										3500.7	-310223		3500.7	158747
										3500.8	-309449		3500.8	156415
										3500.9	-308827		3500.9	155394
										3501	-308395		3501	155710
										3501.1	-308122		3501.1	157004
										3501.2	-307919		3501.2	158745
										3501.3	-307683		3501.3	160413
										3501.4	-307377		3501.4	161601
										3501.5	-307079		3501.5	162055
										3501.6	-306924		3501.6	161695
										3501.7	-306970		3501.7	160607
										3501.8	-307100		3501.8	158975
										3501.9	-307083		3501.9	157020
										3502	-306750		3502	154998
										3502.1	-306141		3502.1	153205
										3502.2	-305494		3502.2	151944
										3502.3	-305081		3502.3	151447
										3502.4	-305030		3502.4	151808
										3502.5	-305276		3502.5	152985
										3502.6	-305652		3502.6	154818
										3502.7	-306001		3502.7	157050
										3502.8	-306221		3502.8	159341
										3502.9	-306250		3502.9	161322
										3503	-306048		3503	162712
										3503.1	-305644		3503.1	163435
										3503.2	-305185		3503.2	163630
										3503.3	-304891		3503.3	163542
										3503.4	-304930		3503.4	163348
										3503.5	-305282		3503.5	163078
										3503.6	-305739		3503.6	162636
										3503.7	-306027		3503.7	161872
										3503.8	-305937		3503.8	160626
										3503.9	-305369		3503.9	158810
										3504	-304331		3504	156518
										3504.1	-302955		3504.1	154091
										3504.2	-301522		3504.2	152026
										3504.3	-300410		3504.3	150742
										3504.4	-299928		3504.4	150336
										3504.5	-300138		3504.5	150525
										3504.6	-300826		3504.6	150821
										3504.7	-301660		3504.7	150816
										3504.8	-302385		3504.8	150345
										3504.9	-302893		3504.9	149463

## Sheet: Supp Table 4
Tabulated results from MEMBPLUGIN of VMD
Values are reported for each leaflet (0,1) of each replica (a,b,c,d)
	Liquid	Ordered		Area	Excess
Replica	CHL1	DPPC	DOPC	Excess	%Total
a0	26.56	48.91	51.65	-0.03	0
a1	26.84	48.8	51.46	-0.02	0
b0	26.66	48.92	51.38	-0.02	0
b1	26.97	48.84	51.06	-0.03	0
c0	26.85	48.85	51.26	-0.02	0
c1	27.08	48.68	51.44	-0.03	0
d0	26.66	48.8	51.84	-0.02	0
d1	26.82	48.72	51.8	-0.03	0
avg	26.805	48.815	51.4863
	Liquid	Disordered		Area	Excess
Replica	CHL1	DPPC	DOPC	Excess	%Total
a0	30.6	61.85	64.09	-30.47	-0.255
a1	30.42	61.98	64.06	-30.56	-0.256
b0	30.36	61.9	64.1	-29.9	-0.25
b1	30.42	61.87	64.11	-30.88	-0.258
c0	30.86	61.53	64.2	-31.48	-0.263
c1	30.81	61.45	64.24	-30.19	-0.253
d0	30.71	61.58	64.19	-30.45	-0.255
d1	30.32	62.25	63.95	-30.62	-0.256
avg	30.5625	61.8012	64.1175
La results are from previoulsy published work

[truncated: 8 more sheets: Supp Table 5, Supp Table 7, Supp Fig. 1, Supp Fig. 2, Supp Fig. 5, Supp Fig. 6, Supp Fig. 7, Supp Fig. 8]
